# Supplementary material for: Glia instruct axon regeneration via a ternary modulation of neuronal calcium channels in Drosophila
Source: Nat Commun. 2023 Oct 14;14:6490. doi: 10.1038/s41467-023-42306-2 (PMC10576831; doi:10.1038/s41467-023-42306-2)
Supplement: Supplementary file 8 — Source Data [file 41467_2023_42306_MOESM8_ESM.zip]

Archive with 16 entries (16 files):
- Raw Data/Figure1.xlsx
- Raw Data/Figure2.xlsx
- Raw Data/Figure3.xlsx
- Raw Data/Figure4.xlsx
- Raw Data/Figure5.xlsx
- Raw Data/Figure6.xlsx
- Raw Data/Figure7.xlsx
- Raw Data/README.txt
- Raw Data/SFigure1.xlsx
- Raw Data/SFigure2.xlsx
- Raw Data/SFigure3.xlsx
- Raw Data/SFigure4.xlsx
- Raw Data/SFigure5.xlsx
- Raw Data/SFigure6.xlsx
- Raw Data/SFigure7.xlsx
- Raw Data/SFigure8.xlsx
