# Supplementary material for: Glia instruct axon regeneration via a ternary modulation of neuronal calcium channels in Drosophila
Source: Nat Commun. 2023 Oct 14;14:6490. doi: 10.1038/s41467-023-42306-2 (PMC10576831; doi:10.1038/s41467-023-42306-2)
Supplement: Supplementary file 8 — Source Data [file 41467_2023_42306_MOESM8_ESM.zip › Raw Data/Figure1.xlsx]

## Sheet: 1B
	C4da			C4da uninj			C3da			C3da uninj
	Time (s)	Intensity (A.U.)	Labels	Time (s)	Intensity (A.U.)	Labels	Time (s)	Intensity (A.U.)	Labels	Time (s)	Intensity (A.U.)	Labels
1	0	147.673		0	12.05		0	14.846		0	11.193
2	3.91651	118.893		3.17355	12.123		2.98069	14.162		3.3674	9.21
3	7.83302	96.183		6.3471	11.8		5.96138	14.031		6.7348	8.076
4	11.7495	78.033		9.52065	12.62		8.94207	12.115		10.1022	9.542
5	15.666	66.517		12.6942	11.92		11.9228	17.172		13.4696	8.61
6	19.5826	56.243		15.8677	12.877		14.9034	19.051		16.837	8.082
7	23.4991	50.914		19.0413	12.849		17.8841	16.21		20.2044	8.616
8	27.4156	46.814		22.2148	12.618		20.8648	13.695		23.5718	8.038
9	31.3321	44.616		25.3884	12.415		23.8455	12.472		26.9392	8.94	1
10	35.2486	43.637		28.5619	12.205		26.8262	11.723	1	30.3066	9.384
11	39.1651	43.766		31.7355	13.455		29.8069	10.797		33.674	9.365
12	43.0816	42.715		34.9091	12.16		32.7876	9.813		37.0414	9.349
13	46.9981	47.246		38.0826	11.509		35.7683	9.746		40.4088	8.101
14	50.9146	117.617		41.2561	12.142		38.749	14.108		43.7762	8.387
15	54.8311	95.327		44.4297	12.724		41.7297	14		47.1436	8.858
16	58.7477	76.769		47.6033	12.038		44.7103	13.905		50.511	8.515
17	62.6642	106.302		50.7768	12.943		47.691	11.944		53.8784	8.689
18	66.5807	132.921		53.9504	12.295		50.6717	12.133		57.2458	8.368
19	70.4972	120.092		57.1239	12.818		53.6524	11.236		60.6132	8.627	2
20	74.4137	92.592		60.2974	13.83		56.6331	12.808		63.9806	8.474
21	78.3302	75.135		63.471	12.446		59.6138	16.959	2	67.348	8.196
22	82.2467	60.305		66.6445	12.597		62.5945	13.938		70.7154	8.316
23	86.1632	50.427		69.8181	11.604		65.5752	13.087		74.0828	8
24	90.0797	46.314		72.9917	12.618		68.5559	12.444		77.4502	9.826
25	93.9962	44.157		76.1652	12.132		71.5366	11.451		80.8176	8.373
26	97.9128	43.474		79.3388	12.212		74.5173	10.533		84.185	8.774
27	101.829	46.561		82.5123	12.479		77.4979	9.09		87.5524	9.101
28	105.746	65.614		85.6859	12.613		80.4786	11.187		90.9198	9.395
29	109.662	108.309		88.8594	12.042		83.4593	11.908		94.2872	9.049	3
30	113.579	89.384		92.0329	12.12		86.44	11.492		97.6546	9.12
31	117.495	70.543		95.2065	11.899		89.4207	11.059		101.022	8.899
32	121.412	58.875		98.38	12.177		92.4014	11.156		104.389	9.063
33	125.328	54.337		101.554	11.37		95.3821	11.795	3	107.757	8.755
34	129.245	50.446		104.727	10.92		98.3628	11.382		111.124	9.365
35	133.161	44.728		107.901	11.219		101.343	10.274		114.492	9.24
36	137.078	45.495		111.074	12.533		104.324	13.026		117.859	8.441
37	140.994	45.812		114.248	11.696		107.305	13.154		121.226	8.962
38	144.911	43.168		117.421	12		110.286	12.015		124.594	9.18
39	148.827	39.386		120.595	12.229		113.266	11.236		127.961	8.872
40	152.744	38.581		123.768	11.922		116.247	9.692		131.329	8.392
41	156.66	34.556		126.942	11.41		119.228	9.39		134.696	8.85
42	160.577	36.483		130.116	11.87		122.208	9.123		138.063	8.134
43	164.493	35.413		133.289	12.271		125.189	8.285		141.431	8.027
44	168.41	36.193	1	136.463	11.453	1	128.17	9.441		144.798	8.954
45	172.326	38.163		139.636	11.573		131.15	9.479		148.166	8.635
46	176.243	41.472		142.81	11.533		134.131	9.608		151.533	9.193
47	180.159	101.553		145.983	11.427		137.112	9.521		154.9	8.668
48	184.076	94.028		149.157	12.193		140.092	9.279		158.268	8.349
49	187.992	124.322	2	152.33	10.825	2	143.073	9.379		161.635	8.134
50	191.909	103.967		155.504	11.627		146.054	9.436		165.003	8.58
51	195.826	84.635		158.678	11.182		149.035	8.879		168.37	8.098
52	199.742	70.799		161.851	9.29		152.015	9.162		171.737	8.213
53	203.659	60.074		165.025	5.863		154.996	8.556		175.105	8
54	207.575	49.571		168.198	8.861		157.977	8.91		178.472	8.27
55	211.492	46.195		171.372	10.717		160.957	8.767		181.84	8.054
56	215.408	42.738		174.545	8.868		163.938	7.651		185.207	8.905
57	219.325	41.564		177.719	10.965		166.919	8.933		188.574	8.937
58	223.241	39.66		180.892	10.792		169.899	8.713		191.942	8.856
59	227.158	39.629	3	184.066	10.934	3	172.88	9.8		195.309	9.095
60	231.074	38.823		187.239	9.807		175.861	9.685		198.677	8.839
61	234.991	43.764		190.413	11.144		178.841	9.182		202.044	7.861
62	238.907	45.561		193.587	10.733		181.822	8.762		205.411	9.071
63	242.824	41.922		196.76	10.958		184.803	9.364		208.779	9.172
64	246.74	97.426		199.934	10.427		187.783	9.979		212.146	9.142
65	250.657	75.82		203.107	10.429		190.764	9.456		215.514	8.7
66	254.573	63.064		206.281	10.061		193.745	10.054		218.881	9.063
67	258.49	50.866		209.454	10.616		196.726	10.618		222.248	9.123
68	262.406	41.541		212.628	10.597		199.706	11.369		225.616	8.531
69	266.323	37.167		215.801	10.073		202.687	10.7		228.983	8.428
70	270.239	37.444		218.975	10.632		205.668	11.469		232.351	8.308
71	274.156	36.015		222.149	10.67		208.648	9.895		235.718	8.875
72	278.072	36.7		225.322	10.458		211.629	9.021		239.085	8.411
73	281.989	75.355		228.496	11.068		214.61	9.1		242.453	9.202
74	285.905	59.089		231.669	10.651		217.59	9.054		245.82	8.853
75	289.822	55.34		234.843	10.252		220.571	8.262		249.188	8.526
76	293.738	97.317		238.016	10.238		223.552	8.592		252.555	8.831
77	297.655	82.256		241.19	10.818		226.532	8.287		255.922	8.044
78	301.571	63.457		244.363	10.972		229.513	8.323		259.29	8.621
79	305.488	51.832		247.537	10.604		232.494	9.221		262.657	7.569
80	309.404	44.855		250.71	11.467		235.475	8.862		266.025	7.594

## Sheet: 1C
1		C4da uninjured	C4da injured	C3da uninjured	C3da injured
	Bursts	0	31	0	3
	No bursts	12	17	6	27

## Sheet: 1D
C4da injured	C3da injured
0.194301	0
0	0
0.237342	0
0	0
0	0
0	0
0	0
1.5544	0
0.943396	0
1.72194	0
0	0
0	0
0.236593	0
0	0.251678
0.194301	0
0.959079	0
0.473186	0
0	0
0	0
0	0
0.479233	0
0.721154	0
1.7487	0.255973
1.67732	0.765306
0.388601	0
1.19808	0
0.194301	0
0	0
0.693134	0
0	0
0	0
0	0
1.03684
0.62422
0.421348
0
1.68539
0.207756
0.421348
0.271739
1.68539
1.89607
0.246711
0
0.25
0.619835
1.02389
0.445534

## Sheet: 1F1
Ctrl	Ca-a1D mut X10 over AR66	Ca-a1D mut X7 over AR66	Ca-a1D siRNAHMS00294	Ca-a1D siRNAJF01848	Ca-B siRNAKK111038	Ca-B siRNAHMS02664	Ca-a1T siRNAHMS01948	Ca-a1T siRNA-JF02150
0.556841	-0.0482114	0.014687	-0.053019	0.800203	-0.192546	0.083073	0.118497	0.0545068
0.198193	-0.0074098	-0.036608	0.967136	0.117747	-0.0689904	-0.0568475	0.039073	0.225
-0.0616693	-0.0812851	-0.0533016	0.338257	0.00860394	0.0163063	0.260896	0.532016	-0.120321
0.343396	0.11478	0.144427	-0.615149	-0.0856511	0.0893885	0.0416828	0.167019	0.381356
0.0503411	0.0078647	0.935711	-0.166981	0.0936769	0	0.677102	0.179063	-0.267755
0.134205	-0.058121	0.497937	0.0414622	-0.0538248	0.867346	0.0184152	0.792077	1.05998
0.100913	-0.0795809	0.00259771	-0.0767308	-0.0172076	-0.163695	-0.048997	0.602489	0.280799
0.252002	-0.136945	0.0742979	-0.0582175	0.336703	0.000729352	0.208135	0.0727012	0.281924
0.484115	-0.146796	1.00012	0.00756413	-0.00899081	0.116652	-0.0531182	1.13465	0.648308
0.653692	0.00226307	-0.29048	-0.0224852	0.231738	-0.0804362	0.100532	0.418588	0.394534
1.49797	0.144855	-0.0134946	0.516653	0.231482	-0.261019	-0.187494	1.84092	0.0329475
0.420632	0.109757	0.0665253	-0.23269	0.261584	1.1125	0.181804	0.122649	0.181098
0.215719	0.415799	1.76783	0.0176013	-0.0579301	-0.0862233	0.150638	0.325942	0.281612
0.305581	0.152023	0.0210822	0.808936	0.00302866	0.100427	-0.0583244	0.317423	0.21132
0.472653	-0.119552	0.0573923	-0.28673	-0.0133823	0.0141056	0.47543	0.636363	0.692053
0.0323387	-0.106499	-0.322113	-0.307761	-0.0487363	-0.124417	-0.0131246	0.0239185	0.767992
0.517819	0.422363	0.311322	-0.0590375	0.369212	0.736444	-0.0482268	-0.0944201	0.477062
0.805176	0	-0.0669947	-0.0517113	0.212191	0	0.5704	0.155916	0.768609
0.682237	0.0261973	0.601516		-0.0590113	0.00577804	-0.00401113	0.237141	0.333023
0.420477	0	0.0760679		-0.0920021	0.235554	0.0322886	0.505285	0.0771687
0.759749	-0.0563123	0.0415959		-0.037894	-0.0687991	0.105308	1.11166	0.587872
0.433204	0	-0.454633		-0.15624	0.0293887	-0.222004	0.0270133	0.44937
0.509067	0.485544	0.208065		-0.030296	0.122113	0.227044	0.658228	-0.0884573
-0.0494911	-0.14506	-0.185862		0.798562	0.0611002	-0.0300206	0.00835945	0.64967
0.785757	-0.0936721	0.0346875		0.586787	-0.0396359	-0.125008	0.416272	0.241647
0.161734	-0.27439	-0.0348522		0.0643079	0.0250227			1.76295
0.399412	0.503843	0.11481		0.084433	-0.0277243
0.334637	0.944923	0.0806622		0.0501089
-0.124417	0.890998	-0.14148		0.030848
0.105366	0.204803	0.124496		-0.0693905
0.409501	0.0127911	-0.00206896		0.181082
0.0666248	0.61948	-0.067207		-0.0948776
0.384941	1.07829			-0.183154
0.551334	0.0288986			0.298772
	0.157619			0.170657
	0.0450373			-0.117066
	-0.0334692			0.436814
	0.0155806			0.889835
	-0.0927775
	-0.116606
	0.285691

## Sheet: 1F2
	Ctrl	Ca-a1D siRNAHMS00294	Ca-a1D siRNAJF01848	Ca-a1D mut X10 over AR66	Ca-a1D mut X7 over AR66	Ca-B siRNAKK111038	Ca-B siRNAHMS02664	Ca-a1T siRNAHMS01948	Ca-a1T siRNA-JF02150
Yes	27	6	19	18	12	9	11	19	22
No	7	12	19	23	20	18	14	7	4

## Sheet: 1H
	WT	Ca-α1DAR66	ppk-Gal4>Ca-α1D RNAiBL33413	ppk-Gal4>Ca-β RNAiBL43292
Bursts	31	9	13	0
No bursts	17	14	18	25

## Sheet: 1I
WT	Ca-α1DAR66	ppk-Gal4>Ca-α1D RNAiBL33413	ppk-Gal4>Ca-β RNAiBL43292
0.194301	0	0	0
0	0	0	0
0.237342	0	0.272232	0
0	0	0	0
0	0	0.415685	0
0	0.210674	0	0
0	0.415512	0	0
1.5544	0.275735	0	0
0.943396	0	0	0
1.72194	0	2.18978	0
0	0.272727	0.270758	0
0	0	0	0
0.236593	0	0	0
0	0.210674	0	0
0.194301	0.271739	0	0
0.959079	0.269784	0.420168	0
0.473186	0.210084	0	0
0	0.537634	0	0
0	0	0.208914	0
0	0	0.275735	0
0.479233	0	0.421348	0
0.721154		0	0
1.7487		0.276753	0
1.67732		1.68067	0
0.388601		0	0
1.19808		0
0.194301		0
0		0.553506
0.693134		0.632022
0		0.276753
0		0
0
1.03684
0.62422
0.421348
0
1.68539
0.207756
0.421348
0.271739
1.68539
1.89607
0.246711
0
0.25
0.619835
1.02389
0.445534

## Sheet: 1J
WT	Ca-α1DAR66	ppk-Gal4>Ca-α1D RNAiBL33413
0.194301	0.210674	0.272232
0.237342	0.415512	0.415685
1.5544	0.275735	2.18978
0.943396	0.272727	0.270758
1.72194	0.210674	0.420168
0.236593	0.271739	0.208914
0.194301	0.269784	0.275735
0.959079	0.210084	0.421348
0.473186	0.537634	0.276753
0.479233		1.68067
0.721154		0.553506
1.7487		0.632022
1.67732		0.276753
0.388601
1.19808
0.194301
0.693134
1.03684
0.62422
0.421348
1.68539
0.207756
0.421348
0.271739
1.68539
1.89607
0.246711
0.619835
1.02389
0.445534
