# Supplementary material for: Glia instruct axon regeneration via a ternary modulation of neuronal calcium channels in Drosophila
Source: Nat Commun. 2023 Oct 14;14:6490. doi: 10.1038/s41467-023-42306-2 (PMC10576831; doi:10.1038/s41467-023-42306-2)
Supplement: Supplementary file 8 — Source Data [file 41467_2023_42306_MOESM8_ESM.zip › Raw Data/Figure2.xlsx]

## Sheet: 2B
Class III		Class IV
Ca-β	Ca-α1D	Ca-β	Ca-α1D
%Reduction	%Reduction	%Reduction	%Reduction
0.375	-0.2	0.0909091	0.384615
0.5	0.75	0.285714	0.708333
0.9	0.875	0.5	0.409091
0.727273	0.866667	0	0.464286
0.9	0.7	-0.1	0.346154
0.428571	0.555556	0.0666667	0.238095
0.615385	0.727273	0.684211	0.318182
0.625	0.7	0.538462	-0.0588235
0.666667	0.583333	-0.0833333	0.652174
0.545455	0.625	0.0769231	0.714286
0.75	0.384615	0.166667	0.185185
0.8125	0.636364	-0.222222	0.357143
0.5625	0.166667	-0.5	0.615385
0.5	0.25
0.65	0.583333

## Sheet: 2C
C3da uninjured	C3da injured	C4da uninjured	C4da injured
1.6	0.83	0.85	1.25
1.25	2.5	0.58	1.43
1.25	1	0.55	0.46
0.73	1.5	0.29	0.53
1	0.33	0.38	0.65
0.78	1	0.71	0.88
1.18	1.67	0.86	0.4
0.8	1	0.76	0.33
1.25	1	0.52	1.63
0.69	0.83	0.37	1.2
1.54	0.63	0.44	0.45
1.45	0.75	0.32	0.61
2.67	1.4	0.54	2.1
1.75	1.17
1.67	1.4

## Sheet: 2E1
WT	19-12-Gal4>Ca-b	19-12-Gal4>Ca-a1D	19-12-Gal4>Ca-a1D+Ca-b	WT ddaC
-0.169489	0.443688	0.311022	0.05	-0.06
-0.0296021		0.125264	0.17	0.28
-0.184285		0.00682673	0.35	-0.07
-0.138611		0.0127616	1.24	0.11
-0.186896	0.290795	0.0590027	-0.12	0.26
0.376733		0.186552	0.08	0.6
0.085421		1.39728	0.35	0.43
-0.1121		0.6652	-0.03	-0.18
0.0315873	-0.00986	0.0810328	-0.41	0.16
-0.328726		0.739521	0.34
-0.098787		-0.343437	0.82	0.66
-0.149368		0.0654357	-0.12	-0.18
-0.287982	-0.07761	0.443601	-0.28	0.54
0.0473566		-0.00247477	0.16	-0.38
-0.0826668		1.03387	0.21	0.17
0.168153		0.0245137	-0.16
0.0246018	0.035766	0.0404077	0.64
-0.156587		0.528424	1.15
-0.0873572		0.287303	2.03
-0.0633661		0.168238	0.33
-0.0698201	0.106563	0.157433	0.11
-0.0522137		-0.107606	0.03
-0.228567		0.550257	0.83
0.794338		0.367003	2.21
0.0667962	1.44334	-0.121546	0.57
-0.0832235		-0.306598	0.39
0.0757214		0.00583711	0.33
-0.0620908		0.150925	0.37
-0.260061	0.312591	-0.00236086	-0.04
-0.0619789		0.0423707	-0.01
-0.0308723		-0.160945	0.19
0.193931			0.15
-0.0419752	0.036049		0.18
-0.0446781			-0.12
-0.396614			-0.12
-0.0180246			0.16
-0.0132919	-0.09934		-0.16
0.0153827			-0.17
	0.157357
	0.299252
	0.734554
	0.255874
	0.056927
	0.221128
	-0.17446
	0.053072
	-0.07544
	0.07857
	0.11244
	-0.14687
	0.377118
	0.333168
	0.433087
	-0.16856
	0.197662
	0.262403
	0.473401
	0.109306
	0.224509
	-0.0118
	-0.21377
	-0.06292
	0.415271
	-0.06611
	-0.02395
	0.192427
	-0.0149
	-0.27843
	0.756987
	-0.19471
	-0.0569
	-0.24784

## Sheet: 2E2
	WT	19-12-Gal4>Ca-b	19-12-Gal4>Ca-a1D	19-12-Gal4>Ca-a1D+Ca-b	WT ddaC
Regenerated	3	17	15	26	9
No regeneration	35	34	15	12	5

## Sheet: 2F1
WT	ppk-Gal4>Ca-b	ppk-Gal4>Ca-a1D	ppk-Gal4>Ca-a1D+Ca-b
0.413621	0.0590177	0.943823	0.110537
0.660753	0.658097	-0.201452	0.0250681
0.719051	0.596051	-0.0730936	0.0453827
0.0359713	0.0793016	-0.0463494	0.337611
0.229447	0.571604	-0.0304079	-0.122223
0.492063	0.00256406	0.00175307	0.0557803
0.0958941	-0.0885352	-0.0743911	0.147526
-0.0241935	0.146353	0.0661359	0.0153321
0.27427	0.076837	-0.0375369	1.24862
0.356977	0.51345	-0.0361774	0.00341278
0.702936	0.00387865	-0.0454475	0.518986
0.206807	0.412084	0.641446	0.569263
-0.0610925	0.750947	0.909808	0.421787
0.54396	0.429693	1.58068	0.18359
0.431803	0.587309	0.383522	0.701628
-0.0486486	0.329253	0.220165	0.290635
-0.102776	-0.0360705	0.0149607	-0.0837102
-0.0997952	0.59064	0.529778	0.0538293
0.536599	0.0280242	0.722927	0.45381
0.564548	0.407703	-0.00935691	0.319696
0.0307857	0.402732	0.197167	0.486204
0.365991	0.844256	-0.00677014	0.767557
1.89738	0.578177	0.841349	1.59388
0.68799	1.75547	0.0270157	0.00733525
0.124095		-0.0213235	0.932789
1.22151	1.42966	-0.0320989	1.3092
0.0980744	0.34307	0.203425	0.306156
-0.115491	0.3562	0.0168156	0.123408
0.10797	-0.149378	0.4716	0.265481
1.64033	0.829422	-0.0298568	0.100625
0.132798	-0.00179171	0.0347694	0.955564
0.3599	0.206216	-0.137775	0.618788
-0.0663649	0.094895	-0.00315779	-0.0242237
0.31292	0.0739895	0.358633
0.841979		0.188139
0.460883
0.0814615
0.727803
0.675891
-0.0219103

## Sheet: 2F2
	WT	ppk-Gal4>Ca-b	ppk-Gal4>Ca-a1D	ppk-Gal4>Ca-a1D+Ca-b
Regenerated	30	23	16	23
No regeneration	10	10	19	10

## Sheet: 2H
C3da WT	Ca-α1D+Ca-β
1285.92	5247.3
1711.12	5600.67
1377.07	5713.46
2820.97	5877.92
1908.83	5716.61
3728.07	4962.13
2557.83	4901.14
1879.28	6238.4
1954.93	5482.01
2634.27	7169.05
2844.62	7485.49
3479.96	5901.43
1990.24	4801.87
2132.74	6296.18
5132.46	4280.2
2520.49	9738.27
7692.01	5901.43
3483.02	6040.07
3348.3	6673.09
3016.76	4777.77
2442.34	5460.29
3802.38	7708.8
3099.24	8054.49
4104.82	3684.33
1240.4	4639.86
	6953.54
	5468.57
	6667.02

## Sheet: 2I
	WT	Caa1d CaB OE
Bursts	3	5
No bursts	29	32

## Sheet: 2J
	WT	Caa1d CaB OE
Bursts	11	11
No bursts	19	7

## Sheet: 2K
	WT	Caa1d CaB OE
STT	2	15
No STT	11	11

[truncated: 1 more sheets: 2L]
