# Supplementary material for: Glia instruct axon regeneration via a ternary modulation of neuronal calcium channels in Drosophila
Source: Nat Commun. 2023 Oct 14;14:6490. doi: 10.1038/s41467-023-42306-2 (PMC10576831; doi:10.1038/s41467-023-42306-2)
Supplement: Supplementary file 8 — Source Data [file 41467_2023_42306_MOESM8_ESM.zip › Raw Data/Figure3.xlsx]

## Sheet: 3B
time (s)	L2 A1 4.22.22	axon only control		time (s)	L3 a5 4-15	tissue damage		time (s)	L1 A5 1.28.22	axon + glia
0	1	128.346		0	1	97.3098		0	1	164.981
2.77	2	116.71		3.19	2	128.655		3.58	2	150.479
5.54	3	116.495		6.38	3	105.916		7.16	3	140.228
8.31	4	117.547		9.57	4	95.0232		10.74	4	145.723
11.08	5	126.317		12.76	5	130.777		14.32	5	126.902
13.85	6	189.519		15.95	6	114.525		17.9	6	122.899
16.62	7	173.954		19.14	7	116.975		21.48	7	122.75
19.39	8	159.3		22.33	8	137.93		25.06	8	119.589
22.16	9	140.238		25.52	9	116.211		28.64	9	114.49
24.93	10	122.93		28.71	10	54.4886		32.22	10	106.699
27.7	11	114.52		31.9	11	81.3252		35.8	11	120.404
30.47	12	104.528		35.09	12	74.4886		39.38	12	102.118
33.24	13	117.491		38.28	13	76.18		42.96	13	113.985
36.01	t1 - 14	110.102		41.47	14	75.9713		46.54	14	114.729
38.78	15	112.093		44.66	15	131.839		50.12	15	104.579
41.55	t2 - 16	180.134		47.85	16	121.536		53.7	t1 - 16	101.958
44.32	17	168.76		51.04	17	105.189		57.28	17	118.418
47.09	18	143.767		54.23	18	95.9448		60.86	18	125.601
49.86	19	124.505		57.42	19	85.3179		64.44	t2 - 19	118.582
52.63	20	113.762		60.61	20	82.7843		68.02	20	121.205
55.4	21	107.655		63.8	21	76.3137		71.6	21	125.132
58.17	22	103.335		66.99	22	74.127		75.18	22	120.999
60.94	23	95.3231		70.18	23	76.7231		78.76	23	128.117
63.71	24	92.7389		73.37	24	155.264		82.34	24	105.703
66.48	25	91.3398		76.56	25	141.138		85.92	25	102.2
69.25	26	85.347		79.75	26	117.03		89.5	t3 - 26	106.453
72.02	27	81.6687		82.94	27	103.596		93.08	27	116.157
74.79	28	80.3447		86.13	28	98.7317		96.66	28	134.596
77.56	t3 - 29	80.1743		89.32	29	92.8331		100.24	29	117.824
80.33	30	81.5831		92.51	30	88.5743		103.82	30	102.674
83.1	31	84.4029		95.7	31	65.9719		107.4	31	111.62
85.87	32	82.5073		98.89	32	81.148		110.98	32	132.303
88.64	33	81.0024		102.08	33	75.9528		114.56	33	131.975
91.41	34	80.3946		105.27	34	76.3607		118.14	34	111.981
94.18	35	80.5952		108.46	35	80.5229		121.72	35	113.54
96.95	36	77.2139		111.65	36	87.5582		125.3	36	124.002
99.72	37	74.6321		114.84	37	150.989		128.88	37	148.767
102.49	38	76.0086		118.03	38	112.751		132.46	38	122.848
105.26	39	76.8967		121.22	39	107.76		136.04	39	113.168
108.03	40	77.9085		124.41	40	95.6024		139.62	40	107.705
110.8	41	86.8586		127.6	41	87.7108		143.2	41	108.879
113.57	42	90.8502		130.79	42	83.074		146.78	42	122.193
116.34	43	95.1614		133.98	43	87.6888		150.36	43	135.522
119.11	44	98.5827		137.17	44	92.9681		153.94	44	122.683
121.88	45	112.009		140.36	45	89.6677		157.52	45	120.268
124.65	46	103.95		143.55	46	86.6093		161.1	46	137.995
127.42	47	94.6648		146.74	47	91.7865		164.68	47	128.319
130.19	48	142.714		149.93	48	96.477		168.26	48	120.695
132.96	49	201.674		153.12	49	97.1894		171.84	49	120.411
135.73	50	180.877		156.31	50	97.7353		175.42	50	116.61
138.5	51	152.529		159.5	51	86.32		179	51	120.401
141.27	52	128.187		162.69	t1 - 52	85.0865		182.58	52	120.244
144.04	53	116.642		165.88	53	86.6984		186.16	53	118.156
146.81	54	98.414		169.07	54	85.4329		189.74	54	115.845
149.58	55	114.27		172.26	55	85.7478		193.32	55	116.016
152.35	56	110.546		175.45	56	88.1272		196.9	56	127.548
155.12	57	119.778		178.64	57	91.2625		200.48	57	147.184
157.89	58	206.716		181.83	58	95.8908		204.06	58	128.019
160.66	59	186.367		185.02	59	145.683		207.64	59	124.893
163.43	60	169.075		188.21	t2 - 60	158.894		211.22	60	122.413
166.2	61	145.936		191.4	61	127.387		214.8	61	117.644
168.97	62	122.037		194.59	62	111.532		218.38	62	129.4
171.74	63	119.406		197.78	63	96.0739		221.96	63	127.717
174.51	64	110.123		200.97	64	87.3927		225.54	64	123.138
177.28	65	113.087		204.16	65	83.1405		229.12	65	119.875
180.05	66	117.475		207.35	66	79.3908		232.7	66	117.803
182.82	67	120.148		210.54	t3 - 67	79.018		236.28	67	127.122
185.59	68	120.467		213.73	68	81.0048		239.86	68	111.387
188.36	69	124.578		216.92	69	82.5617		243.44	69	122.122
191.13	70	116.277		220.11	70	81.3261		247.02	70	121.168
193.9	71	126.543		223.3	71	76.5291		250.6	71	119.943
196.67	72	119.077		226.49	72	74.0406		254.18	72	126.139
199.44	73	102.644		229.68	73	70.9332		257.76	73	110.104
202.21	74	91.6871		232.87	74	74.1038		261.34	74	115.83
204.98	75	92.495		236.06	75	75.572		264.92	75	105.778
207.75	76	90.1588		239.25	76	79.4819		268.5	76	108.436
210.52	77	89.7125		242.44	77	87.2578		272.08	77	121.14
213.29	78	90.1815		245.63	78	90.7977		275.66	78	121.627
216.06	79	88.4705		248.82	79	86.4732		279.24	79	110.94
218.83	80	87.7758		252.01	80	86.4163		282.82	80	113.075

## Sheet: 3C
	Control injured	Glia injured	Glia nucleus	Tissue damage control	uninjured
Bursts	15	7	7	8	0
No bursts	4	26	18	6	6

## Sheet: 3D
Control injured	Glia injured	Glia nucleus	Tissue control
	0
	0		0
1.89076	0	0.677201	0
1.05337	0	0	0
0.292969	0	1.25698	0
1.47059	0		3.4264
0	0	0	0.420168
2.05903	0	0.209497	4.06051
0.210674	0	0	1.19427
0.207756	0	0	0
1.66205	0	0	1.41066
0.630252	1.18765	0	2.62739
0.886839	0	1.68067	2.38854
0	0	0	0
0	0	0	4.53822
1.08303	0	0	0.477707
0		1.54639
3.36134	0.311721	0
3.36134	0	0
2.10084	0	0
0.170068	0	0.477707
	0	0
	0	0
	0	0.510204
	0.239617	0
	0	0
	0	2.06612
	0
	0	0
	0.46875
	0.236593
	0.474402
	0
	0.235849

## Sheet: 3E
Control injured	Glia injured	Glia nucleus	Tissue control
1.89076		0.677201
1.05337
0.292969		1.25698
1.47059			3.4264
			0.420168
2.05903		0.209497	4.06051
0.210674			1.19427
0.207756
1.66205			1.41066
0.630252	1.18765		2.62739
0.886839		1.68067	2.38854
			4.53822
1.08303			0.477707
		1.54639
3.36134	0.311721
3.36134
2.10084
0.170068		0.477707
		0.510204
	0.239617
		2.06612
	0.46875
	0.236593
	0.474402
	0.235849

## Sheet: 3G1
WT	egr3	repo-Gal4>egr RNAiv45253	wgn22	ppk-Gal4>wgn RNAiv330339	ppk-Gal4>wgn RNAiv9152	Traf6ex1
0.49507	0.0852309	0.0519802	0.0883312	-0.000260088	-0.210737	-0.0234527
-0.0322932	-0.141908	-0.0270013	0.440677	0.604327	0.363474	0.361948
0.678416	0.211114	0.0994091	-0.164779	0.00557622	0.118312	-0.790338
-0.000357951	-0.167718	0.0251219	0.0114015	0.314156	0.312589	-0.0366529
0.165667	-0.00862386	0.0468658	0.419669	-0.0178235	-0.145423	0.360105
0.816928	-0.0295111	0.128439	0.201402	-0.0296418	-0.0370217	-0.142009
0.467904	-0.0809408	0.0420063	0.972907	0.402177	0.251637	0.549282
0.0107906	-0.0146999	-0.0647671	0.465407	-0.00115254	0.178805	0.0326074
0.0439903	-0.159976	0.0127929	-0.0888139	0.0658918	0.549619	0.247911
-0.125646	-0.0825423	0.35582	0.0515415	0.0859432	-0.016991	0.145426
0.480266	0.254239	0.047294	-0.641372	0.0299152	-0.0385857	1.18803
1.05721	-0.0135883	0.159822	0.188088	0.000288214	-0.101688	-0.0186024
0.393054	0.0900585	0.338194	0.703923	-0.0183791	0.312818	0.784249
1.12086	-0.197193	-0.0473572	0.883798	0.0576367	-0.0576465	0.728047
0.869247	0.0556135	-0.0141907	0.0602685	0.0536734	-0.00129929	0.469807
0.675701	-0.08283	-0.108535	-0.00236285	-0.143992	-0.172945	0.767493
0.584223	0.196908	-0.058352	0.172849	0.791755	0.505333	0.375497
0.565387	-0.20691	-0.00604122	0.886684	0.00960976	-0.0604359	0.910167
0.76239	0.396641	-0.193752	0.839294	-0.0829353	-0.0701814	-0.112301
0.472653	0.0452809	-0.0518237	-0.105295	0.202885	0.0108655	0.209874
0.0323387	0.104927	0.187559	-0.107065	-0.137178	0.0350129	0.682019
0.517819	-0.0400369	0.00784288	0.517177	-0.12556	-0.0936822	-0.0356535
0.805176	-0.370305	0.408154	0.236285	0.0536587	-0.0512675	-0.0745059
0.682237	-0.0508246	0	0.10297	-0.0407152	-0.0656963	0.0957328
0.420477		0	0.387237	-0.0139036		0.0735831
0.759749		1.12028	-0.0358007	-0.102984		-0.160223
0.433204		0.781994	0.0406234	0.00401942		-0.160777
0.509067		0.350308	0.106476	-0.0243722		0.0117564
-0.0494911		-0.00590265	-0.0368006	0.0765577		-0.099631
0.785757		0.0328069		-0.0916105		0.94879
0.161734		0.0818		0.124956		0.0786247
0.399412		0.217201		-0.0737962
0.334637		-0.0198282		-0.0777857
-0.124417				0.0585484
0.105366				0.462525
0.409501				0
0.0666248				0.155249
0.384941				0.342764
0.551334

## Sheet: 3G2
	WT	egr3	repo-Gal4>egr RNAiv45253	wgn22	ppk-Gal4>wgn RNAiv330339	ppk-Gal4>wgn RNAiv9152	Traf6ex1
Regeneration	34	7	10	12	9	8	16
No regeneration	6	17	23	17	29	16	15

## Sheet: 3I1
WT	19-12-Gal4>wgn
-0.08	0.59
0.02	0.02
-0.32	0.16
0.03	-0.17
-0.18	-0.23
-0.19	0.24
0	-0.05
0	-0.13
-0.23	-0.16
0	-0.13
0.02	0.47
-0.17	0.46
0.09	-0.14
-0.01	-0.03
0.11	0.03
0.03	0.23
-0.12	-0.29
-0.09	0.08
-0.04	-0.14
0.14	0.3
-0.22	0.02
-0.05	0.19
-0.13	-0.16
0.06	-0.06
-0.19	-0.03
0.41	0.13
-0.07	0.47
-0.24	0.06
-0.05	-0.08
-0.4	0.03
-0.13	0.3
-0.16	0.68
-0.06	0.25
-0.01
-0.02
-0.06
-0.03

## Sheet: 3I2
	WT	19-12-Gal4>wgn
Regenerated	2	13
No regeneration	35	20

## Sheet: 3K
Uninjured	24 h AI
532.925	1077.6
412.5	544.445
524.626	889.365
736.555	1328.17
389.507	826.641
699.373	749.482
770.635	1636.5

## Sheet: 3M
C4da	C3da
1	0.709658
1	0.948331
1	0.83503
1	0.958795
1	0.7521
1	0.956463
1	0.838381
1	0.892611
1	0.882857
1	0.871745
1	0.65338
1	0.758007
1	1.18418
1	0.755304
1	0.79055

[truncated: 1 more sheets: 3N]
