# Supplementary material for: Glia instruct axon regeneration via a ternary modulation of neuronal calcium channels in Drosophila
Source: Nat Commun. 2023 Oct 14;14:6490. doi: 10.1038/s41467-023-42306-2 (PMC10576831; doi:10.1038/s41467-023-42306-2)
Supplement: Supplementary file 8 — Source Data [file 41467_2023_42306_MOESM8_ESM.zip › Raw Data/Figure4.xlsx]

## Sheet: 4B
	repo-Gal4>egr RNAi uninjured				repo-Gal4>egr RNAi injured				ppk-Gal4>wgn RNAi uninjured				ppk-Gal4>wgn RNAi injured
	Time (s)	Intensity (A.U.)			Time (s)	Intensity (A.U.)			Time (s)	Intensity (A.U.)			Time (s)	Intensity (A.U.)
1	0	24.902		1	0	23.654		1	0	25.54		1	0	34.593
2	2.7181	25.67		2	2.7714	22.812		2	2.71672	26.473		2	3.61318	29.039
3	5.4362	23.436		3	5.5428	20.912		3	5.43344	25.456		3	7.22636	27.724
4	8.1543	22.336		4	8.3142	19.678		4	8.15016	25.252		4	10.8395	24.393
5	10.8724	21.473		5	11.0856	19.933		5	10.8669	24.74		5	14.4527	21.952
6	13.5905	22.145		6	13.857	18.673		6	13.5836	26.188		6	18.0659	21.936
7	16.3086	22.6		7	16.6284	18.365		7	16.3003	25.119		7	21.6791	20.14
8	19.0267	21.434		8	19.3998	18.483		8	19.017	26.97		8	25.2923	19.179
9	21.7448	21.777		9	22.1712	17.684		9	21.7338	25.574		9	28.9054	18.864
10	24.4629	21.523		10	24.9426	17.678		10	24.4505	25.9		10	32.5186	19.853
11	27.181	22.848		11	27.714	18.426		11	27.1672	25.288		11	36.1318	21.97
12	29.8991	21.905		12	30.4854	17.405		12	29.8839	26.098		12	39.745	20.439
13	32.6172	22.425		13	33.2568	17.542		13	32.6006	26.026		13	43.3582	18.897
14	35.3353	21.761		14	36.0282	17.949		14	35.3174	25.928		14	46.9713	17.71
15	38.0534	21.877		15	38.7996	18.949		15	38.0341	24.288		15	50.5845	17.085
16	40.7715	23.134	T1	16	41.571	18.378	T1	16	40.7508	25.049		16	54.1977	17.487
17	43.4896	22.418		17	44.3424	21.641		17	43.4675	25.279		17	57.8109	17.315
18	46.2077	22.711		18	47.1138	74.426		18	46.1842	25.976		18	61.4241	16.218
19	48.9258	23.609	T2	19	49.8852	81.013	T2	19	48.901	25.966		19	65.0372	16.929
20	51.6439	22.014		20	52.6566	63.324		20	51.6177	24.669		20	68.6504	16.372
21	54.362	21.205		21	55.428	51.941		21	54.3344	25.621		21	72.2636	16.568
22	57.0801	20.543		22	58.1994	41.424		22	57.0511	24.821		22	75.8768	16.191
23	59.7982	21.868		23	60.9708	36.306		23	59.7678	24.915		23	79.49	16.975
24	62.5163	21.498		24	63.7422	31.59		24	62.4846	25.927		24	83.1031	17.414
25	65.2344	21.866		25	66.5136	27.962		25	65.2013	25.514		25	86.7163	17.345
26	67.9525	21.309		26	69.285	24.311		26	67.918	25.729		26	90.3295	16.885
27	70.6706	21.955		27	72.0564	23.239		27	70.6347	25.303		27	93.9427	16.897
28	73.3887	20.857		28	74.8278	21.812		28	73.3514	25.755		28	97.5559	16.966
29	76.1068	20.789		29	77.5992	20.528		29	76.0682	24.798		29	101.169	17.428
30	78.8249	21.657		30	80.3706	21.048		30	78.7849	24.341		30	104.782	18.34
31	81.543	21.48		31	83.142	20.92		31	81.5016	23.881		31	108.395	17.349
32	84.2611	21.057		32	85.9134	19.405		32	84.2183	24.053		32	112.009	17.821
33	86.9792	20.539	T3	33	88.6848	18.145	T3	33	86.935	24.439		33	115.622	18.122	T1
34	89.6973	19.782		34	91.4562	19.737		34	89.6518	23.917		34	119.235	32.563
35	92.4154	19.984		35	94.2276	18.745		35	92.3685	24.588		35	122.848	44.74	T2
36	95.1335	22.945		36	96.999	18.606		36	95.0852	23.439		36	126.461	36.903
37	97.8516	20.164		37	99.7704	19.426		37	97.8019	23.26		37	130.074	29.857
38	100.57	19.23		38	102.542	18.292		38	100.519	23.529		38	133.688	25.237
39	103.288	19.398		39	105.313	17.324		39	103.235	24.055		39	137.301	23.453
40	106.006	19.745		40	108.085	17.818		40	105.952	23.303		40	140.914	20.211	T3
41	108.724	19.716		41	110.856	16.265		41	108.669	24.019		41	144.527	18.92
42	111.442	19.936		42	113.627	18.169		42	111.386	23.493		42	148.14	18.609
43	114.16	19.627		43	116.399	18.105		43	114.102	24.904		43	151.754	19.572
44	116.878	20.066		44	119.17	17.7		44	116.819	24.008	T1	44	155.367	18.676
45	119.596	19.811		45	121.942	17.944		45	119.536	24.279		45	158.98	18.807
46	122.314	20.416		46	124.713	17.869		46	122.252	23.062	T2	46	162.593	18.91
47	125.033	21.211		47	127.484	17.804		47	124.969	23.569		47	166.206	18.345
48	127.751	19.307		48	130.256	16.491		48	127.686	23.32		48	169.819	17.908
49	130.469	18.695		49	133.027	15.981		49	130.403	24.608		49	173.433	18.074
50	133.187	19.277		50	135.799	15.198		50	133.119	24.384		50	177.046	17.37
51	135.905	19.948		51	138.57	15.196		51	135.836	24.552		51	180.659	17.644
52	138.623	19.373		52	141.341	15.542		52	138.553	23.471		52	184.272	18.205
53	141.341	20.67		53	144.113	15.542		53	141.269	23.684	T3	53	187.885	17.485
54	144.059	20.916		54	146.884	15.66		54	143.986	23.659		54	191.499	17.023
55	146.777	19.293		55	149.656	17.732		55	146.703	23.588		55	195.112	19.264
56	149.495	20.277		56	152.427	16.19		56	149.42	24.222		56	198.725	19.451
57	152.214	20.439		57	155.198	14.893		57	152.136	23.124		57	202.338	19.945
58	154.932	19.966		58	157.97	14.568		58	154.853	22.405		58	205.951	21.501
59	157.65	20.177		59	160.741	14.276		59	157.57	23.657		59	209.564	23.467
60	160.368	21.036		60	163.513	13.965		60	160.286	23.066		60	213.178	23.984
61	163.086	21.611		61	166.284	14.139		61	163.003	23.258		61	216.791	25.257
62	165.804	22.455		62	169.055	15.158		62	165.72	25.307		62	220.404	24.726
63	168.522	21.941		63	171.827	14.903		63	168.437	24.041		63	224.017	22.901
64	171.24	23.591		64	174.598	14.611		64	171.153	23.315		64	227.63	20.131
65	173.958	22.316		65	177.37	13.861		65	173.87	23.968		65	231.244	20.513
66	176.677	22.334		66	180.141	13.249		66	176.587	23.299		66	234.857	19.46
67	179.395	21.48		67	182.912	13.107		67	179.304	23.597		67	238.47	19.177
68	182.113	20.632		68	185.684	13.426		68	182.02	23.904		68	242.083	18.218
69	184.831	20.289		69	188.455	13.233		69	184.737	23.527		69	245.696	16.046
70	187.549	19.148		70	191.227	14.153		70	187.454	23.838		70	249.309	15.598
71	190.267	20.123		71	193.998	13.33		71	190.17	24.456		71	252.923	15.126
72	192.985	20.727		72	196.769	12.965		72	192.887	23.847		72	256.536	15.517
73	195.703	20.452		73	199.541	13.724		73	195.604	24.806		73	260.149	15.007
74	198.421	20.502		74	202.312	13.531		74	198.321	25.249		74	263.762	14.501
75	201.139	20.564		75	205.084	13.786		75	201.037	23.399		75	267.375	14.51
76	203.857	20.382		76	207.855	13.834		76	203.754	23.277		76	270.988	14.283
77	206.576	19.493		77	210.626	13.55		77	206.471	24.198		77	274.602	15.051
78	209.294	19.2		78	213.398	13.879		78	209.187	24.512		78	278.215	14.906
79	212.012	20.218		79	216.169	12.796		79	211.904	23.736		79	281.828	15.225
80	214.73	19.011		80	218.941	12.992		80	214.621	23.75		80	285.441	15.062

## Sheet: 4C
	WT	repo-Gal4>egr RNAi	ppk-Gal4>wgn RNAi
Spiking	31	22	10
No spiking	17	24	21

## Sheet: 4D
WT	repo-Gal4>egr RNAi	ppk-Gal4>wgn RNAi
0.194301	0	0
0	0.210084	0
0.237342	0.618132	0
0	0.207182	0
0	0	0
0	0	0.840336
0	0.183824	0
1.5544	0	0.632022
0.943396	0	0.207756
1.72194	0	0.210084
0	0	0.840336
0	0.168161	0.672646
0.236593	0	0.170455
0	0	0
0.194301	0.414365	0
0.959079	0.207182	0.23511
0.473186	0	0
0	0.206612	0
0	0.1868	0.239617
0	0	0.581395
0.479233	0.229358	0
0.721154	0	0
1.7487	0.207756	0
1.67732	0.551471	0
0.388601	0	0
1.19808	0	0
0.194301	0	0
0	0	0
0.693134	0	0
0	0	0
0	0.510204	0
0	0.335937	1.53061
1.03684	0.420168	1.23967
0.62422	0	0
0.421348	0	0.255102
0	0	0.255102
1.68539	0	0
0.207756	0	0
0.421348	0.210084
0.271739	0
1.68539	0
1.89607	0
0.246711	1.34529
0	0.210674
0.25	0
0.619835	0.623269
1.02389	0.270758
0.445534	0.210674

## Sheet: 4E
WT	repo-Gal4>egr RNAi	ppk-Gal4>wgn RNAi
0.194301	0.210084
0.237342	0.618132
1.5544	0.207182
0.943396	0.183824
1.72194	0.168161
0.236593	0.414365	0.840336
0.194301	0.207182
0.959079	0.206612	0.632022
0.473186	0.1868	0.207756
0.479233	0.229358	0.210084
0.721154	0.207756	0.840336
1.7487	0.551471	0.672646
1.67732	0.510204	0.170455
0.388601	0.335937
1.19808	0.420168
0.194301	0.210084	0.23511
1.25418	1.34529
0.25	0.210674
0.326087	0.623269	0.239617
0.767918	0.270758	0.581395
0.693134	0.210674
1.03684
0.62422
0.421348
1.68539
0.207756
0.421348
0.271739
1.68539
1.89607
0.246711
0.25
0.619835
1.02389
0.445534

## Sheet: 4G
C4 WT Ca-β Inj.	C4 Egr3 Ca-β Inj.	C4 siWGN Ca-β Inj.
10	15	10
10	11
6	18	12
8	5	15
11	10	16
14	11	13
6	11	5
6	16	14
13	14	6
12	7	3
10		16
11		6
21		11
		7
		13
		12
		12
		12
		10
		21
		12
		8
		8
		6

## Sheet: 4H
C4 WT Ca-α1D Inj.	C4 Egr3 Ca-α1D Inj.	C4 siWGN Ca-α1D Inj.
8	6	13
7
13		7
15	9	3
17	2	13
16	9	5
15	12	5
18	9	18
8	9	12
10	2	7
22		16
18		8
10		8
		10
		11
		6
		8
		1
		7
		7
		11
		18
		2

## Sheet: 4J1
Control	egr3	egr3; ppk-Gal4>Ca-α1D
0.472653	0.0852309	0.436203
0.0323387	-0.141908	0.373156
0.517819	0.211114	0.882109
0.805176	-0.167718	0.187864
0.682237	-0.00862386	0.0183073
0.420477	-0.0295111	0.426922
0.759749	-0.0809408	0.344698
0.433204	-0.0146999	0.344851
0.509067	-0.159976	-0.0228681
-0.0494911	-0.0825423	-0.0589421
0.785757	0.254239	0.181262
0.161734	-0.0135883	-0.0426344
0.399412	0.0900585	0.441768
0.334637	-0.197193	-0.0380878
-0.124417	0.0556135	0.303242
0.105366	-0.08283	0.225555
0.409501	0.196908	0.314482
0.0666248	-0.20691	0.216076
0.384941	0.396641	0.0173587
0.551334	0.0452809	0.111808
	0.104927	-0.0517131
0.377146	-0.0400369	0.214904
0.420401	-0.370305	0.0545708
	-0.0508246	0.0792747
		1.24715
0.354364		0.180906
		0.442013
0.238803		0.326456
0.144068		-0.125614
0.403181
0.327389
0.0859822
0.00277882
-0.0875736
0.922115
0.445591
0.067954
0.841267
0.389351
0.127662
0.582332
0.524851
0.148254
0.223081
0.726369
0.602402
0.426606
0.135199
-0.0483508
-0.106975
0.746136
-0.160184

## Sheet: 4J2
	Control	egr3	egr3; ppk-Gal4>Ca-α1D
Regeneration	38	7	20
No regeneration	13	17	9
