# Supplementary material for: Glia instruct axon regeneration via a ternary modulation of neuronal calcium channels in Drosophila
Source: Nat Commun. 2023 Oct 14;14:6490. doi: 10.1038/s41467-023-42306-2 (PMC10576831; doi:10.1038/s41467-023-42306-2)
Supplement: Supplementary file 8 — Source Data [file 41467_2023_42306_MOESM8_ESM.zip › Raw Data/Figure5.xlsx]

## Sheet: 5B1
Ctrl	irk1-AAA	irk1-siRNA BDSC25823
0.49507	-0.136478	-0.0144318
-0.0322932	0.167342	1.44407
0.678416	-0.0409392	-0.0151071
-0.000357951	-0.0416828	0.686596
0.165667	0.241958	-0.0798524
0.816928	0.292017	0.453329
0.467904	0.223178	-0.355796
0.0107906	0.256155	0.383744
0.0439903	0.00597594	-0.327858
-0.125646	-0.102634	-0.448987
0.480266	-0.505259	-0.0347242
1.05721	0.125268	-0.345826
0.393054	-0.0250608	0.531922
1.12086	0.0974992	1.00803
0.869247	0.348926	0.32179
0.675701	0.130644	0.322598
0.584223	0.37108	-0.0116755
0.565387	0.244226	-0.0101546
0.76239	0.234242
0.472653	0.791394
0.0323387	-0.0180677
0.517819	-0.0330606
0.805176	-0.0209521
0.682237	0.558014
0.420477	0.0192492
0.759749	-0.131701
0.433204	0.0620437
0.509067	-0.02166
-0.0494911	-0.0503962
0.785757	0.10762
0.161734	0.544948
0.399412	0.45044
0.334637	-0.0506133
-0.124417	-0.12998
0.105366	-0.00935653
0.409501	0.0195724
0.0666248	0.406225
0.384941	0.15839
0.551334	0.291668
	-0.330446
	0.0468748

## Sheet: 5B2
	Ctrl	irk1-AAA	irk1-siRNA BDSC25823
yes	34	20	9
no	6	21	9

## Sheet: 5D
	WT			WT uninj			UAS-irk1-AAA			UAS-irk1-AAA uninj			Irk1 RNAi			Irk1 RNAi uninj
	Time (s)	Intensity (A.U.)	Labels	Time (s)	Intensity (A.U.)	Labels	Time (s)	Intensity (A.U.)	Labels	Time (s)	Intensity (A.U.)	Labels	Time (s)	Intensity (A.U.)	Labels	Time (s)	Intensity (A.U.)	Labels
1	0	46.728		0	12.181		0	108.201		0	14.652		0	67.224		0	16.02
2	3.18	37.403		3.13	12.554		2.94	82.255		3.2	14.824		2.93	59.623		2.93	16.085
3	6.36	31.154		6.26	11.904		5.88	68.945		6.4	14.657		5.86	55.015		5.86	16.237
4	9.54	28.049		9.39	12.556		8.82	58.658		9.6	15.55		8.79	50.542		8.79	15.495
5	12.72	26.236		12.52	12.257		11.76	52.095		12.8	16.381		11.72	46.898		11.72	16.236
6	15.9	23.878		15.65	12.275		14.7	48.482		16	15.364		14.65	44.915		14.65	16.98
7	19.08	23.245		18.78	12.166		17.64	42.593		19.2	16.476		17.58	41.878		17.58	16.827
8	22.26	23.146		21.91	11.491		20.58	36.835		22.4	15.326		20.51	39.173		20.51	15.961
9	25.44	23.878		25.04	11.979		23.52	35.565		25.6	16.65		23.44	37.234		23.44	17.294
10	28.62	22.045		28.17	11.439		26.46	32.423		28.8	15.317		26.37	32.885		26.37	15.79
11	31.8	24.182		31.3	11.429		29.4	32.111		32	14.99		29.3	28.368		29.3	17.216
12	34.98	21.991		34.43	12.037		32.34	33.85		35.2	16.24		32.23	26.637		32.23	16.381
13	38.16	23.627		37.56	11.271		35.28	35.444		38.4	16.124		35.16	24.144		35.16	16.054
14	41.34	23.89		40.69	11.571		38.22	34.715		41.6	15.988		38.09	23.17		38.09	15.79
15	44.52	23.974		43.82	11.71		41.16	35.567		44.8	16.088		41.02	21.862		41.02	16.622
16	47.7	24.075		46.95	11.673		44.1	36.898		48	15.669		43.95	21.661		43.95	16.975
17	50.88	24.436		50.08	12.135		47.04	36.408		51.2	15.614		46.88	21.177		46.88	17.023
18	54.06	24.539		53.21	11.815		49.98	35.905		54.4	16.926		49.81	20.858		49.81	16.723
19	57.24	27.996		56.34	12.027		52.92	32.56		57.6	15.998		52.74	21.302		52.74	16.16
20	60.42	31.397		59.47	12.064		55.86	31.732		60.8	16.879		55.67	21.423		55.67	16.422
21	63.6	30.146		62.6	11.77		58.8	30.917		64	16.157		58.6	20.164		58.6	17.279
22	66.78	30.258		65.73	11.94		61.74	29.037		67.2	15.838		61.53	20.556		61.53	17.271
23	69.96	31.678		68.86	11.961		64.68	29.695		70.4	14.793		64.46	20.366		64.46	16.9
24	73.14	134.534	1	71.99	12.066	1	67.62	30.132		73.6	16.274		67.39	19.799		67.39	17.239
25	76.32	91.702		75.12	12.45		70.56	30.963		76.8	16.143		70.32	22.076		70.32	16.427
26	79.5	62.433		78.25	11.571		73.5	30.35		80	15.869		73.25	22.138		73.25	17.482
27	82.68	46.839		81.38	12.454		76.44	30.893		83.2	16.631		76.18	21.179		76.18	17.448
28	85.86	35.974		84.51	11.959		79.38	30.364		86.4	15.729		79.11	20.694		79.11	16.872
29	89.04	30.552		87.64	12.778		82.32	29.687		89.6	15.69		82.04	21.15		82.04	15.809
30	92.22	27.783		90.77	13.329		85.26	28.937		92.8	15.914		84.97	20.899		84.97	16.205
31	95.4	26.697		93.9	13.218		88.2	27.278		96	16.46		87.9	20.039		87.9	16.128
32	98.58	25.545		97.03	12.616		91.14	27.812		99.2	16.736		90.83	20.949		90.83	16.365
33	101.76	24.255		100.16	12.07		94.08	28.787		102.4	15.457		93.76	20.823		93.76	16.684
34	104.94	22.479		103.29	12.281		97.02	28.29		105.6	15.31		96.69	19.055		96.69	16.428
35	108.12	23.846		106.42	12.581		99.96	29.035		108.8	15.576		99.62	20.388		99.62	16.291
36	111.3	23.479		109.55	12.558		102.9	28.676		112	16.443		102.55	18.394		102.55	16.062
37	114.48	23.934		112.68	12.567		105.84	30.866		115.2	16.514		105.48	17.69		105.48	15.576
38	117.66	28.228		115.81	12.546		108.78	30.657		118.4	15.957		108.41	17.84		108.41	16.442
39	120.84	27.225		118.94	12.253		111.72	29.778		121.6	15.502		111.34	18.214		111.34	15.102
40	124.02	26.019		122.07	12.123		114.66	28.673		124.8	15.693		114.27	18.462		114.27	15.012
41	127.2	27.315		125.2	12.429		117.6	28.389		128	15.888		117.2	17.725		117.2	15.696
42	130.38	29.024		128.33	12.136		120.54	28.673		131.2	15.374		120.13	17.784		120.13	15.737
43	133.56	136.403	2	131.46	12.969	2	123.48	28.081		134.4	13.988		123.06	18.144		123.06	16.247
44	136.74	108.481		134.59	12.62		126.42	27.051		137.6	15.1		125.99	18.554		125.99	15.35
45	139.92	75.961		137.72	12.427		129.36	29.259		140.8	15.674		128.92	19.425		128.92	15.624
46	143.1	51.367		140.85	12.811		132.3	27.965		144	15.29		131.85	18.152	1	131.85	16.471	1
47	146.28	37.695		143.98	12.729		135.24	28.329		147.2	15.424		134.78	19.181		134.78	15.894
48	149.46	28.581		147.11	12.265		138.18	27.764		150.4	15.057		137.71	22.183		137.71	16.817
49	152.64	24.279		150.24	12.018		141.12	29.31		153.6	15.143		140.64	60.464	2	140.64	15.946	2
50	155.82	22.616		153.37	12.15		144.06	29.025		156.8	14.598		143.57	52.778		143.57	16.564
51	159	20.687		156.5	11.912		147	29.873		160	15.279		146.5	49.634		146.5	16.459
52	162.18	21.358		159.63	12.138		149.94	29.669		163.2	15.374		149.43	41.326		149.43	15.928
53	165.36	21.83		162.76	12.251		152.88	29.197		166.4	13.943		152.36	36.55		152.36	16.43
54	168.54	20.427		165.89	12.891		155.82	31.287		169.6	15.729		155.29	30.456		155.29	15.68
55	171.72	20.375		169.02	11.988		158.76	29.991		172.8	15.886		158.22	26.318		158.22	16.179
56	174.9	19.378		172.15	12.489		161.7	30.088		176	17.088		161.15	24.458		161.15	16.163
57	178.08	19.758		175.28	12.784		164.64	31.005		179.2	18.864		164.08	22.487		164.08	15.416
58	181.26	20.822		178.41	12.179		167.58	29.62		182.4	18.081		167.01	21.891		167.01	15.151
59	184.44	19.824		181.54	12.673		170.52	29.665	1	185.6	17.852	1	169.94	20.949		169.94	15.77
60	187.62	18.959		184.67	12.612		173.46	33.475		188.8	17.202		172.87	19.322		172.87	15.236
61	190.8	20.899		187.8	13.671		176.4	127.526	2	192	17.66	2	175.8	18.924	3	175.8	15.852	3
62	193.98	20.404		190.93	13.38		179.34	99.761		195.2	14.214		178.73	18.949		178.73	15.84
63	197.16	23.086		194.06	13.4		182.28	75.493		198.4	15.948		181.66	19.856		181.66	15.086
64	200.34	55.485		197.19	12.698		185.22	61.69		201.6	15.96		184.59	20.053		184.59	14.586
65	203.52	120.386	3	200.32	12.474	3	188.16	51.639		204.8	15.614		187.52	21.01		187.52	15.373
66	206.7	83.054		203.45	12.91		191.1	46.621		208	15.676		190.45	21.103		190.45	14.943
67	209.88	55.436		206.58	13.626		194.04	41.648		211.2	15.693		193.38	20.097		193.38	15.849
68	213.06	40.245		209.71	13.912		196.98	40.09		214.4	16.255		196.31	21.852		196.31	15.547
69	216.24	31.232		212.84	13.096		199.92	41.988		217.6	16.283		199.24	22.035		199.24	16.253
70	219.42	26.178		215.97	13.585		202.86	38.403		220.8	16.56		202.17	22.277		202.17	15.675
71	222.6	117.174		219.1	12.871		205.8	36.257		224	16.957		205.1	22.908		205.1	14.807
72	225.78	98.152		222.23	12.84		208.74	33.718	3	227.2	16.962	3	208.03	21.388		208.03	14.952
73	228.96	71.826		225.36	12.277		211.68	33.982		230.4	16.186		210.96	23.084		210.96	14.831
74	232.14	51.972		228.49	12.953		214.62	33.496		233.6	16.748		213.89	23.468		213.89	15.57
75	235.32	37.202		231.62	12.493		217.56	34.489		236.8	16.9		216.82	23.729		216.82	16.193
76	238.5	30.831		234.75	12.782		220.5	34.067		240	16.745		219.75	24.033		219.75	15.277
77	241.68	27.24		237.88	12.846		223.44	33.197		243.2	16.36		222.68	23.181		222.68	15.08
78	244.86	24.775		241.01	12.435		226.38	31.158		246.4	16.002		225.61	22.575		225.61	15.501
79	248.04	23.309		244.14	12.799		229.32	32.025		249.6	16.352		228.54	23.195		228.54	15.592
80	251.22	22.041		247.27	12.924		232.26	31.398		252.8	16.14		231.47	24.331		231.47	14.337

## Sheet: 5E
	WT	repo-Gal4>Irk1 RNAi	repo-Gal4>Irk1-AAA
Bursts	31	10	16
No bursts	17	33	25

## Sheet: 5F
WT	repo-Gal4>Irk1 RNAi	repo-Gal4>Irk1-AAA
0.194301	0.511945	0.255102
0.237342	1.39752	0.255102
1.5544	0.414365	1.02041
0.943396	0.250836	0.250836
1.72194	0.614754	0.25
0.236593	0.20436	0.206612
0.194301	0.955414	0.255102
0.959079	0.239617	0.255102
0.473186	0.275735	0.510204
0.479233	0.23933	0.501672
0.721154		0.223214
1.7487		1.08368
1.67732		0.166113
0.388601		0.550964
1.19808		0.210084
0.194301		0.415512
1.25418		0.275735
0.25		0.421348
0.326087		0.168539
0.767918		0.169683
0.693134
1.03684
0.62422
0.421348
1.68539
0.207756
0.421348
0.271739
1.68539
1.89607
0.246711
0.25
0.619835
1.02389
0.445534

## Sheet: 5G
WT	repo-Gal4>Irk1 RNAi	repo-Gal4>Irk1-AAA
0.194301	0.511945	0
0	1.39752	0
0.237342	0.414365	0.255102
0	0.250836	0
0	0.614754	0.255102
0	0.20436	1.02041
0	0	0.250836
1.5544	0	0.25
0.943396	0	0.206612
1.72194	0	0
0	0	0.255102
0	0	0.255102
0.236593	0	0
0	0.955414	0.510204
0.194301	0	0
0.959079	0	0.501672
0.473186	0	0
0	0	0
0	0	0
0	0	0
0.479233	0	0
0.721154	0	0
1.7487	0.239617	0
1.67732	0	0.210084
0.388601	0	0
1.19808	0	0
0.194301	0	0
0	0	0
0.693134	0	0.421348
0	0	0.415512
0	0	0.275735
0	0	0
1.03684	0	0
0.62422	0	0.168539
0.421348	0	0
0	0	0.169683
1.68539	0	0
0.207756	0	0
0.421348	0.275735	0
0.271739	0	0
1.68539	0	0
1.89607	0
0.246711	0.23933
0
0.25
0.619835
1.02389
0.445534

## Sheet: 5I
	Uninjured																																	Injured
Cell body	4	0	0	1	0	0	0	0	1	1	0	0	0	0	0	0	0	0	0	0	1	1	0	0	0	0	0	0	0	0	0	0	0	0	0	0	0	0	0	0	0	0	0	0	0	0	0	0	0
Proximal axon	0	0	0	1	0	0	0	0	0	0	0	0	0	0	0	0	0	0	0	0	0	0	0	0	0	0	0	0	0	0	0	0	0	0	0	0	1	0	0	0	0	0	0	0	0	0	0	1	0
Wrapping glia	4	12	15	56	25	14	25	16	9	11	9	15	10	19	19	12	22	18	24	23	26	28	21	23	35	32	43	24	31	32	17	13	22	28	9	31	5	5	5	17	23	46	11	2	0	21	37	5	1
[truncated: 5 more columns]
