# Supplementary material for: Glia instruct axon regeneration via a ternary modulation of neuronal calcium channels in Drosophila
Source: Nat Commun. 2023 Oct 14;14:6490. doi: 10.1038/s41467-023-42306-2 (PMC10576831; doi:10.1038/s41467-023-42306-2)
Supplement: Supplementary file 8 — Source Data [file 41467_2023_42306_MOESM8_ESM.zip › Raw Data/Figure6.xlsx]

## Sheet: 6B1
WT	AdoR1	ppk-Gal4>AdoR RNAiv1385	ppk-Gal4>AdoR RNAiBL56866	Ihf03355	ppk-Gal4>Ih RNAiBL58089	Ihf03355;ppk-Gal4>UAS-Ih.F
0.472653	1.80583	-0.1938	0.438998	0.01245	0.152617	1.06822
0.0323387	0.702648	0.08379	0.942382	1.67757	1.25898	0.313512
0.517819	-0.0172394	0.92887	0.213566	-0.0958	1.07162	0.0193922
0.805176	-0.175708	0.31443	0.500978	0.47095	0.492057	0.660628
0.682237	0.561434	0.9993	2.02253	0.49298	1.21564	0.63024
0.420477	0.712714	0.33149	0.614241	0.52777	1.05331	0.763483
0.759749	0.57389	0.41754	0.403999	0.92132	0.061111	0.403443
0.433204	0.162552	0.40512	0.499276	0.63307	0.973287	0.214185
0.509067	1.62552	1.14307	0.697736	0.92033	0.949622	0.275006
-0.0494911	1.1847	0.66209	0.5619	0.3331	0.182588	-0.0389169
0.785757	0.0602545	0.80692	1.32537	1.2787	0.401329	0.90441
0.161734	0.777574	1.96145	-0.00404295	0.14096	0.815502	1.16995
0.399412	0.390433	-0.0737	0.278907	0.34634	0.886988	-0.198089
0.334637	1.36906	1.4989	-0.109184	0.4699	0.209132	-0.339652
-0.124417	1.25114	1.02763	-0.147348	0.71924	1.87595	0.137643
0.105366	0.0514036	0.24308	0.167032	0.909	1.9876	-0.116089
0.409501	0.645828	0.04261	0.487173	0.43949	0.316891	0.17158
0.0666248	1.07282	0.07293	0.734447	0.33602	1.05923	0.734118
0.384941	1.17173	0.01592	-0.12791	1.28575	0.17308	0.768348
0.551334	0.115497	1.16002	1.07469	0.09769	-0.16881	1.01145
	0.479557		0.423623	-0.3667	0.256358	0.727369
0.377146	0.325188	0.880945	0.613154	0.67053	0.633553	0.434575
0.420401	-0.00905346	0.958752	0.968022	0.02206	-0.136324	-0.356032
		1.00148	1.98961	0.38189	0.0746423	-0.128
		1.44203	0.646597	1.12069	1.64533	0.354249
0.354364		-0.0227905	0.691065	1.27058	-0.0203152
		0.707079	0.0298459	0.01138	1.17464
0.238803		2.55423	0.227523	0.21437	1.10135
0.144068		-0.154037	0.509171	1.19461	0.486344
		0.510362	0.750264	0.55849	-0.0726116
		0.417777	2.2406	0.22778	0.601491
0.403181		0.156636	0.323733	0.54327	-0.0672502
		0.674647	0.380379	-0.1536	0.603452
0.327389		-0.193702	0.856487	0.23948	1.45231
0.0859822		-0.0317432	0.599606	1.47889	0.661637
0.00277882		0.993047
-0.0875736		0.294615
0.922115		0.33518
		0.60371
0.445591		0.018311
0.067954		1.47611
0.841267		0.174447
		0.577333
0.389351		-0.119819
		-0.0464812
0.127662		0.188467
0.582332		0.375945
0.524851		0.494544
0.148254		0.278318
0.223081		0.316309
0.726369		0.791708
		0.0953579
0.602402
0.426606
0.135199
-0.0483508
-0.106975
0.746136
-0.160184
0.651434
0.0423222
0.0112692
0.606304
0.674238
0.145871
0.0543364
0.713182
0.489391
-0.131781
-0.5516
-0.00208224
-0.021232
0.702241
-0.258286
0.379047
1.41423
0.186404
0.828175
-0.00357961
0.804737
0.522783
0.406203
0.059555
0.286614
0.249963
0.811484
0.312172
-0.0163929
0.318218
0.706069
0.292894
0.257394
0.67436
0.574048
0.2186
0.333557
-0.176931
-0.240562
0.712455
0.407101
0.0767793
0.409244

## Sheet: 6B2
	WT	AdoR1	ppk-Gal4>AdoR RNAiv1385	ppk-Gal4>AdoR RNAiBL56866	Ihf03355	ppk-Gal4>Ih RNAiBL58089	Ihf03355;ppk-Gal4>UAS-Ih.F
Regeneration	68	19	30	30	29	29	17
No regeneration	26	4	11	5	7	6	8

## Sheet: 6D1
WT	Ihf03355/+	AdoR1/+	Ihf03355/+;AdoR1/+
0.472653	0.363765	-0.075843	0.674369
0.0323387	-0.122686	0.437476	0.698082
0.517819	0.0253594	0.292981	0.0748422
0.805176	0.136135	0.522194	0.550426
0.682237	0.724913	0.0247929	0.390284
0.420477	0.458561	0.062171	0.283667
0.759749	0.0984344	-0.0763757	0.565924
0.433204	-0.116138	-0.0018854	1.14621
0.509067	-0.0107764	0.327537	0.327789
-0.0494911	-0.0143813	-0.0388694	0.4124
0.785757	0.551507	0.370915	1.13254
0.161734	0.28366	0.519554	0.617889
0.399412	0.254912	0.0115407	0.245902
0.334637	0.214757	0.885643	0.0605591
-0.124417	0.131027	0.227702	0.677449
0.105366	0.251047	0.25787	0.802801
0.409501	0.502536	0.255864	1.26515
0.0666248	0.580447	0.555499	0.113963
0.384941	0.0327631	-0.325237	0.778238
0.551334	0.533417	0.339511	1.00182
	-0.00210993	0.907452	0.196822
0.377146	0.441917	0.0134756	1.77155
0.420401	0.533134	0.742743	0.387781
	0.495818	0.624605	0.718856
	0.381893		0.460895
0.354364	0.33573		0.707385
	0.633433		2.56024
0.238803	1.34987		-0.12775
0.144068
0.403181
0.327389
0.0859822
0.00277882
-0.0875736
0.922115
0.445591
0.067954
0.841267
0.389351
0.127662
0.582332
0.524851
0.148254
0.223081
0.726369
0.602402
0.426606
0.135199
-0.0483508
-0.106975
0.746136
-0.160184
0.651434
0.0423222
0.0112692
0.606304
0.674238
0.145871
0.0543364
0.713182
0.489391
-0.131781
-0.5516
-0.00208224
-0.021232
0.702241
-0.258286
0.379047
1.41423
0.186404
0.828175
-0.00357961
0.804737
0.522783
0.406203
0.059555
0.286614
0.249963
0.811484
0.312172
-0.0163929
0.318218
0.706069
0.292894
0.257394
0.67436
0.574048
0.2186
0.333557
-0.176931
-0.240562
0.712455
0.407101
0.0767793
0.409244

## Sheet: 6D2
WT	Ihf03355/+	AdoR1/+	Ihf03355/+;AdoR1/+
68	21	15	26
26	7	9	2

## Sheet: 6F1
WT	19-12-Gal4>AdoR RNAiv1385	19-12-Gal4>Ih RNAiBL51765
-0.169489	0.01	-0.27
-0.0296021	-0.1	0.03
-0.184285	0.49	0.35
-0.138611	0.33	0.2
-0.186896	0	0.12
0.376733	0.22	-0.16
0.085421	0.01	0.05
-0.1121	0.06	0.04
0.0315873	0.05	0.05
-0.328726	-0.02	0.29
-0.098787	-0.02	-0.08
-0.149368	0.02	-0.18
-0.287982	0.19	-0.05
0.0473566	-0.03	0.13
-0.0826668	0.08	0.33
0.168153	0.19	0.18
0.0246018	-0.04	0.26
-0.156587	-0.06	-0.05
-0.0873572	-0.03	-0.03
-0.0633661		-0.1
-0.0698201		-0.22
-0.0522137		0.05
-0.228567		-0.12
0.794338		0.14
0.0667962		0.15
-0.0832235		0.19
0.0757214
-0.0620908
-0.260061
-0.0619789
-0.0308723
0.193931
-0.0419752
-0.0446781
-0.396614
-0.0180246
-0.0132919
0.0153827

## Sheet: 6F2
	WT	19-12-Gal4>AdoR RNAiv1385	19-12-Gal4>Ih RNAiBL51765
Regenerated	3	7	9
No regeneration	35	12	17

## Sheet: 6I
	WT	ppk-Gal4>Ih RNAiBL58089
Bursts	31	12
No bursts	17	16

## Sheet: 6J
WT	ppk-Gal4>Ih RNAiBL58089
0.194301	0
0	0
0.237342	0
0	0
0	0
0	0
0	0
1.5544	1.63919
0.943396	1.36861
1.72194	1.05042
0	1.68067
0	0
0.236593	0
0	0
0.194301	0
0.959079	0
0.473186	0
0	1.05042
0	0.827206
0	1.47059
0.479233	1.05042
0.721154	0.534831
1.7487	0
1.67732	0
0.388601	1.37363
1.19808	1.68067
0.194301	1.10294
0
0.693134	0
0
0
0
1.03684
0.62422
0.421348
0
1.68539
0.207756
0.421348
0.271739
1.68539
1.89607
0.246711
0
0.25
0.619835
1.02389
0.445534

## Sheet: 6K
WT	ppk-Gal4>Ih RNAiBL58089
0.194301	1.63919
0.237342	1.36861
1.5544	1.05042
0.943396	1.68067
1.72194	1.05042
0.236593	0.827206
0.194301	1.47059
0.959079	1.05042
0.473186	0.534831
0.479233	1.37363
0.721154	1.68067
1.7487	1.10294
1.67732
0.388601
1.19808
0.194301
0.693134
1.03684
0.62422
0.421348
1.68539
0.207756
0.421348
0.271739
1.68539
1.89607
0.246711
0.619835
1.02389
0.445534
