# Supplementary material for: Glia instruct axon regeneration via a ternary modulation of neuronal calcium channels in Drosophila
Source: Nat Commun. 2023 Oct 14;14:6490. doi: 10.1038/s41467-023-42306-2 (PMC10576831; doi:10.1038/s41467-023-42306-2)
Supplement: Supplementary file 8 — Source Data [file 41467_2023_42306_MOESM8_ESM.zip › Raw Data/Figure7.xlsx]

## Sheet: 7B
	0 h AI								24 h AI								48 h AI
ROI 1	62.013	76.8	90.436	85.209	90.776	63.24	53.111	140.031	30.204	52.793	6.651	37.537	34.54	68.643	70.617	46.294	42.026	42.839	45.67	45.735	41.087	65.604	33.472	83.12
ROI 2	77.961	81.911	81.739	68.933	137.117	135.306	90.851	80.733	40.939	55.172	20.08	78.627	79.984	100.914	101.638	107.496	50.715	65.799	59.504	131.485	87.121	133.274	93.644	105.943
ROI 3	66.67	85.648	86.876	124.189	95.871	47.689	79.96	140.317	42.116	52.712	16.95	93.745	64.818	82.316	98.268	110.546	85.945	51.673	82.623	124.969	53.049	138.495	55.784	196.726
ROI 4	90.667	147.491	93.462	109.538	98.031	124.839	85.602	254.554	114.921	66.51	94.457	52.86	89.474	74.805	105.949	221.89	122.724	88.75	118.619	73.348	247.055	145.692	121.212	372.644

## Sheet: 7C
	0 h AI								24 h AI								48 h AI
ROI 1	1	1	1	1	1	1	1	1	1	1	1	1	1	1	1	1	1	1	1	1	1	1	1	1
ROI 2	1.25717	1.06655	0.903833	0.808987	1.5105	2.13956	1.71059	0.576537	1.35542	1.04506	3.01909	2.09465	2.31569	1.47013	1.43929	2.32203	1.20675	1.53596	1.30291	2.87493	2.1204	2.03149	2.79768	1.27458
ROI 3	1.0751	1.11521	0.960635	1.45746	1.05613	0.754096	1.50553	1.00204	1.39438	0.998466	2.54849	2.4974	1.87661	1.19919	1.39156	2.38791	2.04504	1.20621	1.80913	2.73246	1.29114	2.11108	1.66659	2.36677
ROI 4	1.46206	1.92046	1.03346	1.28552	1.07992	1.97405	1.61176	1.81784	3.80483	1.25983	14.2019	1.40821	2.59045	1.08977	1.50033	4.79306	2.92019	2.07171	2.59731	1.60376	6.01297	2.22078	3.6213	4.4832

## Sheet: 7D
	Ventral	Both	Dorsal
WT	0.0645161	0.451613	0.483871
AdoR1	0.368421	0.315789	0.315789
ppk-Gal4>AdoR RNAiBL56866	0.233333	0.333333	0.433333

## Sheet: 7E
WT	AdoR1	ppk-Gal4>AdoR RNAiBL56866
-0.09745	-0.831312	1
-0.36343	-1	-1
-0.28848	1	-1
-1	1	0.334309
-0.63239	-0.808545	1
1	0.362064	0.121678
-0.85149	0.401318	0.68725
0.656951	0.625455	1
-1	-0.741855	1
-0.15602	1	-0.27917
-1	1	-1
-1	0.165771	-1
-0.49673	-0.195944	0.540881
-1	1	1
-1	1	-1
-0.0697	1	-0.66426
0.130967	1	0.098612
-0.96121	-0.435629	1
-0.15261	1	-1
-0.11633	-0.712589	0.520152
-0.49034		-0.48175
1		-1
-0.2424
-1

## Sheet: 7G1
WT	NTPaseNP513	repo-Gal4>NTPase RNAiv110510	repo-Gal4>NTPase RNAiBL62850	MFS18PBac{SAstopDsRed}LL00478
0.651434	0.316834	0.475962	0.27937	0.36186
0.0423222	0.0039561	0.210232	0.340533	0.99429
0.0112692	0.842893	0.25124	0.130179	-0.4058
0.606304	0.197636	0.176359	0.461072	0.40069
0.674238	0.0650169	0.687744	0.213021	0.22599
0.145871	0.788494	1.26043	1.44249	0.57863
0.0543364	1.18668	0.567721	0.31066	1.38008
0.713182	0.140443	0.360486	0.291034	1.23954
0.489391	-0.0132667	0.140608	0.403646	0.84336
-0.131781	0.505377	1.05337	0.467652	-0.1291
-0.5516	-0.0664089	0.542223	0.214527	0.47214
-0.00208224	1.08549	0.647865	0.563194	0.74831
-0.021232	1.38808	0.223188	0.375578	2.5308
0.702241	0.873996	1.05785	1.18668	1.78004
-0.258286	-0.229585	0.558858	0.510301	0.32721
0.379047	1.88185	1.07571	-0.185147	0.83699
1.41423	0.572535	-0.0231498	0.446335	0.08317
0.186404	0.855505	0.129576	-0.0936557	0.48972
0.828175	0.882118	0.151448	0.446677	0.87233
-0.00357961	1.27299	0.0531319	0.668711	0.00413
0.804737	0.352146	0.407938	0.381392	0.76307
0.522783	0.373995	0.195597	0.776735	2.12905
0.406203	0.0407898	0.134257	0.581819	0.34453
0.059555	0.108717	0.804665	0.626687	1.72085
0.286614	0.552818	0.538185	0.252313
0.249963	0.187464	0.345511	0.577413
0.811484	0.118518	0.267488	0.679431
0.312172	0.703381	0.541636	0.421037
-0.0163929	1.12421	-0.0444395	0.398231
0.318218	0.878285	0.190432
0.706069	0.0321079	0.114647
0.292894	0.908625	0.256891
0.257394	1.01435	0.0616547
0.67436	0.682945
0.574048	0.712858
0.2186	0.731355
0.333557	0.35401
-0.176931	0.429601
-0.240562	-0.0490964
0.712455
0.407101
0.0767793
0.409244
-0.20868
0.110292
0.0667487
1.39546
0.450631
0.104925
0.0198159
0.187924
-0.208142
0.52935
-0.0749105
0.290622
0.896943
0.221243
0.08109
0.502762
0.213096
0.225331
2.57366
0.236106
0.400752
0.548404
-0.0621685
0.411417
-0.00342893
0.783686
-0.120041
-0.0257704
0.194916
0.636256
0.311519
0.32514
0.42596
0.64424
0.863323
0.531224
0.304948
0.781806
0.269321
-0.0695979
0.393483

## Sheet: 7G2
	WT	NTPaseNP513	repo-Gal4>NTPase RNAiv110510	repo-Gal4>NTPase RNAiBL62850	MFS18PBac{SAstopDsRed}LL00478
Regeneration	62	31	30	27	20
No regeneration	22	8	3	2	4

## Sheet: 7I
Soma+Axon				Axon
0 μM	50 μM	500 μM		0 μM	50 μM	500 μM
0.872621	0.694663	0.536994		0.872621
1.12738	0.28928			1.12738
0.744191	0.801956	0.819582		0.744191
1.33021	0.673662	0.597172		1.33021
0.607266	1.30137	0.722295		0.607266
1.47351	1.08439	0.502881		1.47351
0.895226				0.895226	1.04173	0.650098
0.827755				0.827755	0.840272	0.389801
1.12183				1.12183	0.672576	0.712359
