# Supplementary material for: Glia instruct axon regeneration via a ternary modulation of neuronal calcium channels in Drosophila
Source: Nat Commun. 2023 Oct 14;14:6490. doi: 10.1038/s41467-023-42306-2 (PMC10576831; doi:10.1038/s41467-023-42306-2)
Supplement: Supplementary file 8 — Source Data [file 41467_2023_42306_MOESM8_ESM.zip › Raw Data/README.txt]

Raw Data for Manuscript "Glia instruct axon regeneration via a ternary modulation of 
neuronal calcium channels"

Nature Communications
Corresponding author: songy2@chop.edu

-------------------------------------

Data is organized into .xlsx files for each figure. Sheets within the file are used for 
each subfigure. For example, data for Fig. 1B can be found in Figure1.xlsx, sheet 1B. 
When one letter is assigned to multiple graphs in the figure (Fig. 1F, for example), 
the sheets are numbered (1F1 and 1F2 in this case). 

Supplemental figures are designated as SFigures, and their sheets are denoted the same. 
Supplemental Figure 1F, for example, can be found in SFigure1.xlsx, sheet S1F. 

In the case of regeneration data, if two subfigures share the same letter, the 
regeneration index data is labeled as 1 and the percentage as 2. 
