# Supplementary material for: Glia instruct axon regeneration via a ternary modulation of neuronal calcium channels in Drosophila
Source: Nat Commun. 2023 Oct 14;14:6490. doi: 10.1038/s41467-023-42306-2 (PMC10576831; doi:10.1038/s41467-023-42306-2)
Supplement: Supplementary file 8 — Source Data [file 41467_2023_42306_MOESM8_ESM.zip › Raw Data/SFigure1.xlsx]

## Sheet: S1F
	axon control	1 dendrite	1 dendrite + axon	All dendrites
4.42	90.7086
8.84	75.1305
13.26	70.9702
17.68	71.2797
22.1	70.6309				(Scroll down for data)
26.52	75.5537
30.94	117.095
35.36	111.113
39.78	136.171
44.2	145.828
48.62	108.594
53.04	84.4764
57.46	70.8286
61.88	68.8474
66.3	64.8678
70.72	60.7873
75.14	61.049
79.56	63.7705
83.98	160.635
88.4	139.1
92.82	97.2821
97.24	70.2169
101.66	61.4423
106.08	57.7347
110.5	55.6205
114.92	56.19
119.34	55.1251
123.76	57.0314
128.18	130.163
132.6	96.0561
137.02	71.922
141.44	61.2682
145.86	60.1679
150.28	62.7375
154.7	153.034
159.12	113.506
163.54	85.0795
167.96	142.789
172.38	99.229
176.8	73.0409
181.22	63.0564
185.64	58.6912
190.06	56.0675
194.48	55.3697
198.9	58.735
203.32	157.46
207.74	107.144
212.16	73.6211
216.58	59.4675
221	57.0555
225.42	92.3111
229.84	73.8817
234.26	59.1443
238.68	53.4518
243.1	55.8101
247.52	51.5971
251.94	49.9316
256.36	49.9061
260.78	61.3705
265.2	131.89
269.62	90.5943
274.04	68.9721
278.46	70.0428
282.88	66.5507
287.3	60.8831
291.72	55.466
296.14	50.2345
300.56	118.376
304.98	99.4432
309.4	69.527
313.82	53.9991
318.24	45.9694
322.66	45.9925
327.08	42.499
331.5	47.0697
335.92	45.1572
340.34	46.8725
344.76	47.5711
349.18	48.7858
353.6	48.9628
4.4		58.3562
8.8		51.5457
13.2		48.5997
17.6		46.0953
22		42.9168
26.4		41.2486
30.8		40.1932
35.2		39.4721
39.6		39.4086
44		39.8788
48.4		39.2015
52.8		40.7463
57.2		41.5773
61.6		40.9736
66		41.9074
70.4		43.6677
74.8		43.6721
79.2		43.4941
83.6		41.6757
88		41.3036
92.4		39.3356
96.8		38.2049
101.2		36.0733
105.6		35.6789
110		35.7211
114.4		37.3165
118.8		36.1418
123.2		37.2535
127.6		36.5487
132		36.6492
136.4		35.2232
140.8		34.1579
145.2		35.6373
149.6		34.3835
154		34.3939
158.4		34.4837
162.8		36.1628
167.2		34.4313
171.6		34.625
176		34.6074
180.4		34.429
184.8		34.2728
189.2		34.4853
193.6		33.8815
198		34.0758
202.4		33.4083
206.8		35.0225
211.2		32.5209
215.6		32.537
220		31.3011
224.4		32.5775
228.8		31.716
233.2		30.7593
237.6		32.1232
242		32.5598
246.4		33.4317
250.8		32.4791
255.2		32.018
259.6		35.9513
264		36.2975
268.4		36.9599
272.8		37.2038
277.2		35.1799
281.6		34.3312
286		34.0591
290.4		33.5003
294.8		32.6822
299.2		32.8551
303.6		30.8072
308		30.7557
312.4		31.161
316.8		31.4534
321.2		30.4914
325.6		31.7137
330		32.0771
334.4		31.2568
338.8		31.4205
343.2		31.5037
347.6		32.0036
352		31.529
3.57			237.757
7.14			230.88
10.71			225.497
14.28			211.579
17.85			194.542
21.42			180.019
24.99			184.004
28.56			178.438
32.13			174.477
35.7			159.241
39.27			175.254
42.84			171.142
46.41			175.794
49.98			172.813
53.55			180.64
57.12			176.626
60.69			222.999
64.26			218.883
67.83			195.832
71.4			182.382
74.97			173.518
78.54			162.766
82.11			166.1
85.68			175.911
89.25			170.233
92.82			170.789
96.39			164.093
99.96			157.077
103.53			148.084
107.1			149.435
110.67			151.518
114.24			154.639
117.81			149.257
121.38			152.775
124.95			147.045
128.52			128.664
132.09			112.627
135.66			101.872
139.23			100.861
142.8			102.591
146.37			104.234
149.94			106.872
153.51			105.797
157.08			106.798
160.65			102.805
164.22			95.9949
167.79			101.276
171.36			196.513
174.93			214.038
178.5			188.021
182.07			161.66
185.64			151.484
189.21			149.345
192.78			154.178
196.35			125.932
199.92			118.62
203.49			112.24
207.06			104.956
210.63			109.234
214.2			125.754
217.77			137.188
221.34			200.407
224.91			177.467
228.48			165.75
232.05			155.907
235.62			144.753
239.19			128.273
242.76			116.421
246.33			110.711
249.9			109.694
253.47			112.026
257.04			102.007
260.61			95.1872
264.18			96.4874
267.75			100.217
271.32			103.782
274.89			97.4388
278.46			154.47
282.03			199.041
285.6			182.019
3.56				86.0764
7.12				83.9315
10.68				88.0187
14.24				93.7798
17.8				86.4155
21.36				89.6232
24.92				84.106
28.48				79.5804
32.04				91.1638
35.6				86.2891
39.16				85.764
42.72				84.2423
46.28				84.4124
49.84				77.4916
53.4				82.7242
56.96				85.1481
60.52				82.6827
64.08				87.0576
67.64				82.3823
71.2				83.3063
74.76				83.4228
78.32				92.8541
81.88				96.7847
85.44				100.796
89				93.4244
92.56				91.0379
96.12				90.8563
99.68				98.6725
103.24				98.2026
106.8				97.6581
110.36				94.6102
113.92				88.7314
117.48				96.2958
121.04				98.9224
124.6				95.5246
128.16				95.3287
131.72				91.934
135.28				81.3164
138.84				86.8219
142.4				85.7407
145.96				89.1339
149.52				88.9553
153.08				84.097
156.64				79.7562
160.2				91.6928
163.76				87.183
167.32				89.7673
170.88				76.0493
174.44				90.4621
178				91.5121
181.56				102.153
185.12				92.345
188.68				100.21
192.24				95.4239
195.8				84.3374
199.36				93.8083
202.92				95.2805
206.48				104.854
210.04				93.969
213.6				95.9957
217.16				101.698
220.72				97.7462
224.28				97.4781
227.84				100.403
231.4				84.747
234.96				94.0726
238.52				96.4462
242.08				82.8428
245.64				87.8628
249.2				90.9644
252.76				89.1574
256.32				82.3445
259.88				97.5682
263.44				98.5459
267				103.501
270.56				106.745
274.12				95.2686
277.68				100.879
281.24				103.877
				182.019

## Sheet: S1G
	Axon control	1 dendrite	1 dendrite + axon	All dendrites
Bursts	6	0	6	0
No bursts	2	6	0	6

## Sheet: S1H
Axon control	1 dendrite	1 dendrite and axon	all dendrites
0.183486	0	1.05042	0
1.52715	0	0.336323	0
1.4153	0	0.85034	0
0.340136	0	0.170068	0
0	0	0.170068	0
0	0	1.53061	0
0.33557
1.89076

## Sheet: S1I
Axon control	1 dendrite	1 dendrite and axon	all dendrites
0.183486		1.05042
1.52715		0.336323
1.4153		0.85034
0.340136		0.170068
0.33557		0.170068
1.89076		1.53061

## Sheet: S1O1
Control	ppk-Gal4>Kir2.1
0.864281	-0.00574163
1.08659	0.205366
0.0393196
-0.0437892	0.050301
0.303964	0.807615
	-0.363344
0.0412392
-0.0198325	0.895973
0.641254	-0.181063
0.421772	0.332899
	-0.0682314
	0.986248
0.140724	0.553251
	0.363579
0.0798137	-0.238503
0.773901	-0.0251529
0.216348	0.327532
	-0.0989517
0.370053
	-0.089393
-0.0847707	0.269054
-0.0981819
0.670635	-0.138865
0.204896	-0.167832
	0.262833
	-0.215501
-0.0191382	-0.437717
1.07227	-0.00270864
0.247453	-0.0465751
0.317005	-0.137502
0.801276	-0.146101
-0.0164615	0.112708
0.0975714	-0.045539
	-0.124322
0.0117225	0.182105
-0.01552	0.319842
0.473532	0.502746
0.277995	0.0380223
0.0055209	0.00284014
0.0634022	0.31283
1.5838	-0.174242
	-0.0273448
0.093432	0.200474
0	0.185156
0.556841	-0.0466738
0.198193
-0.0616693
0.343396
0.0503411
0.134205
0.100913
0.252002
0.484115
0.653692
1.49797
0.420632
0.215719
0.305581
0.472653
0.0323387
0.517819
0.805176
0.682237
0.420477
0.759749
0.433204
0.509067
-0.0494911
0.785757
0.161734
0.399412
0.334637
-0.124417
0.105366
0.409501
0.0666248
0.384941
0.551334

## Sheet: S1O2
	Control	ppk-Gal4>Kir2.1
Regenerated	50	20
No regeneration	22	23
