# Supplementary material for: Glia instruct axon regeneration via a ternary modulation of neuronal calcium channels in Drosophila
Source: Nat Commun. 2023 Oct 14;14:6490. doi: 10.1038/s41467-023-42306-2 (PMC10576831; doi:10.1038/s41467-023-42306-2)
Supplement: Supplementary file 8 — Source Data [file 41467_2023_42306_MOESM8_ESM.zip › Raw Data/SFigure2.xlsx]

## Sheet: S2A
CaB C3 WT Uninj.	CaB C4 WT Uninj.	CaB C3 WT Inj.	CaB C4 WT Inj.	Caa1D C3 WT Uninj.	Caa1D C4 WT Uninj.	Caa1D C3 WT Inj.	Caa1D C4 WT Inj.
8	11	5	10	5	13	6	8
10	14	5	10	8	24	2	7
10	12	1	6	8	22	1	13
11	8	3	8	15	28	2	15
10	10	1	11	10	26	3	17
7	15	4	14	9	21	4	16
13	19	5	6	11	22	3	15
8	13	3	6	10	17	3	18
15	12	5	13	12	23	5	8
11	13	5	12	16	35	6	10
20	12	5	10	13	27	8	22
16	9	3	11	11	28	4	18
16	14	7		6	26	5	10
14		7		8		6
20		7		12		5

## Sheet: S2F
WT caa1d	caa1d knockdown
0.725843	0.12809
1.06742	0
0.982022	0.042697
1.02472	0.12809
1.45168	0.042697
0.982022	0.12809
0.939326	0.042697
0.555056	0.042697
1.19551	0.042697
0.811236	0
1.2382	0.25618
0.896629	0.042697
0.683146	0.298876
1.11011	0.25618
0.853933	0.12809
1.75056	0.085393
0.982022	0.12809
0.896629
0.853933

## Sheet: S2H
WT cab	cab knockdown
1.09717	0.284452
1.0159	0.365724
0.853357	0.243816
1.58481	0.162544
1.42226	0.325088
1.25972	0.365724
0.853357	0.325088
1.30035	0.121908
0.853357	0.243816
1.0159	0.081272
0.609541	0.081272
0.853357	0.121908
1.13781	0.284452
1.25972	0.243816
0.731449	0.284452
1.05654	0.20318
0.772085	0.243816
1.0159	0.284452
0.650177	0.365724
0.934629	0.40636
0.650177	0.20318
0.893993	0.284452
1.17844	0.121908
	0.162544

## Sheet: S2J1
WT	19-12-Gal4>TrpA1
-0.169489	-0.08
-0.0296021	0.15
-0.184285	-0.02
-0.138611	-0.07
-0.186896	-0.03
0.376733	1.13
0.085421	-0.27
-0.1121	-0.02
0.0315873	0.29
-0.328726	-0.1
-0.098787	-0.19
-0.149368	0.05
-0.287982	-0.1
0.0473566	0.07
-0.0826668	0.51
0.168153	0
0.0246018	-0.07
-0.156587	-0.14
-0.0873572
-0.0633661
-0.0698201
-0.0522137
-0.228567
0.794338
0.0667962
-0.0832235
0.0757214
-0.0620908
-0.260061
-0.0619789
-0.0308723
0.193931
-0.0419752
-0.0446781
-0.396614
-0.0180246
-0.0132919
0.0153827

## Sheet: S2J2
	WT	19-12-Gal4>TrpA1
Regenerated	3	4
No regeneration	35	14

## Sheet: S2L
	Ca-β	Ca-α1D
Bursts	3	4
No bursts	14	17

## Sheet: S2M
	Ca-β	Ca-α1D
STT	6	10
No STT	11	11
