# Supplementary material for: Glia instruct axon regeneration via a ternary modulation of neuronal calcium channels in Drosophila
Source: Nat Commun. 2023 Oct 14;14:6490. doi: 10.1038/s41467-023-42306-2 (PMC10576831; doi:10.1038/s41467-023-42306-2)
Supplement: Supplementary file 8 — Source Data [file 41467_2023_42306_MOESM8_ESM.zip › Raw Data/SFigure3.xlsx]

## Sheet: S3B1
C4da	C3da
1	0.533992
1	0.905442
1	0.916337
1	1.04358
1	0.832181
1	0.984193
1	0.851867
1	0.843742
1	1.03117
1	0.805993
1	0.917653
1	0.942854
1	0.864688

## Sheet: S3B2
Uninjured	24 h AI
1846.06	616.703
1083.08	193.396
1059.11	894.636
1000.11	661.987
524.894	707.986
654.065
1600.45	388.008
1581.52

## Sheet: S3D1
W1118				33413
1.17639	1.42855	1.31806	1.13301	1.08964	0.821908	1.02199	0.944077

## Sheet: S3D2
w1118					25830
1.46915	1.33333	1.6839	1.27175	1.59725	0.869559	1.26667	0.985884	1.17103

## Sheet: S3F1
WT	43292
1.46	0.95
1.41	0.9
1.52	1
1.4	0.84
1.58	1.17
1.49	0.75
1.61	0.63

## Sheet: S3F2
WT	29575
1.42	1.21
1.25	0.95
1.57	0.95
1.56	1.34
1.69	0.94

## Sheet: S3H
Control	Caa1d OE
0.506808	0.945023
0.679567	0.999525
0.894418	1.10217
0.555936	1.08431
0.563678	0.817507
0.715135	1.2986
0.840871	0.837137

## Sheet: S3J
Control	Cab OE
0.734313	1.09997
0.495651	0.750668
1.05027	0.952025
0.734175	0.933609
0.590196	0.783933
0.629466	0.911385
0.647591
