# Supplementary material for: Glia instruct axon regeneration via a ternary modulation of neuronal calcium channels in Drosophila
Source: Nat Commun. 2023 Oct 14;14:6490. doi: 10.1038/s41467-023-42306-2 (PMC10576831; doi:10.1038/s41467-023-42306-2)
Supplement: Supplementary file 8 — Source Data [file 41467_2023_42306_MOESM8_ESM.zip › Raw Data/SFigure4.xlsx]

## Sheet: S4C
	Control injured				Glia injured
	Time (s)	Intensity (A.U.)			Time (s)	Intensity (A.U.)
1	0	65.594		1	0	42.587
2	2.32214	58.342		2	3.13128	39.574
3	4.64428	51.493		3	6.26256	37.35
4	6.96642	43.891		4	9.39384	34.808
5	9.28856	38.746		5	12.5251	32.309
6	11.6107	35.032		6	15.6564	32.217
7	13.9328	31.387		7	18.7877	30.324
8	16.255	28.445		8	21.919	29.825
9	18.5771	26.97		9	25.0502	28.504
10	20.8993	24.803		10	28.1815	27.27
11	23.2214	24.037		11	31.3128	28.205
12	25.5435	22.924		12	34.4441	28.258
13	27.8657	21.65		13	37.5754	27.39
14	30.1878	20.372		14	40.7066	27.321
15	32.51	19.741		15	43.8379	27.05
16	34.8321	19.52		16	46.9692	28.403
17	37.1542	18.41		17	50.1005	26.309
18	39.4764	17.781		18	53.2318	26.383	T1
19	41.7985	17.891		19	56.363	25.432
20	44.1207	17.252		20	59.4943	25.627	T2
21	46.4428	17.584		21	62.6256	25.249
22	48.7649	17.546		22	65.7569	25.441
23	51.0871	16.767		23	68.8882	26.711
24	53.4092	17.542		24	72.0194	25.73
25	55.7314	17.596	T1	25	75.1507	25.809
26	58.0535	38.881		26	78.282	26.176
27	60.3756	50.041	T2	27	81.4133	26.888
28	62.6978	44.771		28	84.5446	27.103	T3
29	65.0199	39.73		29	87.6758	27.832
30	67.3421	35.71		30	90.8071	28.081
31	69.6642	30.837		31	93.9384	27.046
32	71.9863	27.356		32	97.0697	27.252
33	74.3085	24.878		33	100.201	24.164
34	76.6306	23.103		34	103.332	25.758
35	78.9528	21.987		35	106.464	24.317
36	81.2749	40.914		36	109.595	21.631
37	83.597	54.175	T3	37	112.726	25.021
38	85.9192	52.72		38	115.857	24.073
39	88.2413	47.898		39	118.989	24.475
40	90.5635	42.112		40	122.12	23.488
41	92.8856	36.782		41	125.251	24.369
42	95.2077	31.384		42	128.382	24.285
43	97.5299	27.854		43	131.514	24.748
44	99.852	24.861		44	134.645	23.791
45	102.174	22.735		45	137.776	23.787
46	104.496	20.852		46	140.908	24.302
47	106.818	18.933		47	144.039	26.163
48	109.141	17.65		48	147.17	24.499
49	111.463	16.531		49	150.301	24.956
50	113.785	16.324		50	153.433	24.518
51	116.107	16.496		51	156.564	23.905
52	118.429	16.592		52	159.695	23.83
53	120.751	17.748		53	162.827	23.009
54	123.073	18.732		54	165.958	23.702
55	125.396	17.135		55	169.089	24.093
56	127.718	16.494		56	172.22	23.95
57	130.04	16.74		57	175.352	24.416
58	132.362	15.582		58	178.483	25.181
59	134.684	16.365		59	181.614	25.172
60	137.006	19.105		60	184.746	24.984
61	139.328	20.944		61	187.877	26.593
62	141.651	21.564		62	191.008	21.437
63	143.973	20.472		63	194.139	21.567
64	146.295	20.936		64	197.271	20.068
65	148.617	20.175		65	200.402	19.859
66	150.939	20.238		66	203.533	20.093
67	153.261	19.392		67	206.664	20.743
68	155.583	19.422		68	209.796	22.094
69	157.906	18.842		69	212.927	22.602
70	160.228	19.321		70	216.058	20.023
71	162.55	19.693		71	219.19	22.36
72	164.872	20.382		72	222.321	21.755
73	167.194	20.423		73	225.452	22.517
74	169.516	21.178		74	228.583	22.877
75	171.838	20.55		75	231.715	21.931
76	174.161	20.984		76	234.846	23.03
77	176.483	21.064		77	237.977	22.569
78	178.805	21.41		78	241.109	23.329
79	181.127	19.808		79	244.24	23.236
80	183.449	21.336		80	247.371	23.398

## Sheet: S4E
Uninjured	24 h AI
254.321	381.333
243.66	394.749
236.201	460.253
260.657	307.106
218.593	503.465
215.434	782.611
308.564	431.293
	368.299
	502.432

## Sheet: S4F
C4 WT Ca-βUninj.	C4 Egr3 Ca-β Uninj.	C4 siWGN Ca-β Uninj.
11	20	25
14	19	25
12	24	26
8	15	36
10	9	35
15	13	33
19	10	32
13	16	32
12	16	28
13	17	33
12		41
9		25
14		31
		29
		26
		36
		31
		32
		28
		29
		30
		30
		35
		38
		35
		38
		35
		35
		30
		32
		22
		23

## Sheet: S4G
C4 WT Ca-α1D Uninj.	C4 Egr3 Ca-α1D Uninj.	C4 siWGN Ca-α1D Uninj.
13	28	47
24	30	33
22	36	36
28	19	40
26	18	39
21	23	30
22	24	23
17	30	31
23	16	30
35	29	27
27		43
28		34
26		41
		37
		28
		43
		24
		27
		31
		26
		35
		39
		24
		35
		39
		36
		41
		33
		29
		23
		35
		26
