# Supplementary material for: Glia instruct axon regeneration via a ternary modulation of neuronal calcium channels in Drosophila
Source: Nat Commun. 2023 Oct 14;14:6490. doi: 10.1038/s41467-023-42306-2 (PMC10576831; doi:10.1038/s41467-023-42306-2)
Supplement: Supplementary file 8 — Source Data [file 41467_2023_42306_MOESM8_ESM.zip › Raw Data/SFigure5.xlsx]

## Sheet: S5C
WT	repo-Gal4>egr RNAi	wgn22	repo-Gal4>Irk1 RNAi
1	1	1	1
1	1	1	1
1	1	1	1
1	0.203512	1	1
1	0.31829	1	0.0416091
1	0.375247	1	1
1	1	1	1
0.917648	1	1	1
1	1	1	1
1

## Sheet: S5D
WT	repo-Gal4>egr RNAi	wgn22	repo-Gal4>Irk1 RNAi
3	3	3	2
4	3	2	2
3	3	3	1
3	1	3	3
3	3	3	2
2	3	3	4
3	4	3	1
3	1	2	2
2	3	3	4

## Sheet: S5E
WT	repo-Gal4>egr RNAi	wgn22	repo-Gal4>Irk1 RNAi
5	6	6	4
7	6	4	4
5	6	6	3
6	2	6	6
7	6	5	4
4	6	6	7
6	8	6	3
6	3	4	4
4	7	6	8

## Sheet: S5F
	WT																			repo-Gal4>egr RNAi																			wgn22
0	0	0	0	0	0	0	0	0	0	0	0	0	0	0	0	0	0	0	0	0	0	0	0	0	0	0	0	0													0	0	0	0	0	0	0	0	0
5	4	7	6	5	2	8	1	8	6	7	4	9	7	5	3	4	2	7	6	2	2	4	7	2	4	1	0	0													3	5	5	7	10	1	6	6	8
10	13	11	14	10	9	8	16	18	13	14	8	8	17	7	9	11	6	12	10	11	8	6	7	5	6	9	12	10													13	7	12	7	8	8	10	10	7
15	15	19	18	12	18	10	24	21	18	16	19	10	12	20	13	16	20	16	21	5	14	17	12	10	10	12	16	16													9	10	20	9	10	13	11	12	13
20	18	18	20	14	17	13	33	29	21	22	20	9	25	12	18	30	11	30	18	15	15	12	10	11	19	19	16	18													11	14	13	16	11	16	17	15	13
25	19	22	17	26	22	15	29	32	46	32	24	26	24	15	19	27	11	25	20	22	15	13	5	9	15	15	22	24													16	8	18	18	19	21	16	17	29
30	23	38	28	31	33	17	39	28	36	42	24	29	32	16	28	23	17	37	25	23	18	21	15	16	17	16	21	28													13	14	26	21	24	30	22	34	27
35	37	43	31	42	32	16	33	37	40	43	39	23	23	21	30	46	21	38	24	28	18	24	16	13	18	17	23	39													20	17	28	27	19	31	35	22	35
40	34	37	33	31	31	19	38	40	44	48	40	37	33	20	29	37	26	51	28	25	25	30	11	17	18	24	43	37													24	19	30	29	24	31	32	21	40
45	42	41	34	40	37	22	56	44	59	44	42	24	33	30	38	32	42	50	34	42	28	35	16	29	27	27	32	43													14	22	37	39	31	35	30	28	41
50	41	34	40	34	45	19	52	83	64	54	52	31	42	37	36	39	33	56	46	38	31	33	15	17	22	25	34	40													28	24	44	39	38	33	27	38	43
55	39	51	43	55	51	25	64	81	55	55	49	36	61	54	47	38	30	61	29	43	34	31	19	19	34	30	46	55													29	30	34	42	38	39	34	37	64
60	54	39	52	42	43	35	67	89	68	71	59	38	65	49	54	42	34	64	27	42	40	46	17	24	32	27	44	69													22	35	60	43	42	45	37	41	57
65	57	65	51	66	42	27	73	91	75	64	57	47	68	54	49	51	53	65	42	47	46	52	34	31	36	29	52	55													32	32	57	46	38	44	38	31	66
70	60	85	47	64	62	32	88	105	89	63	63	54	67	47	56	53	54	70	44	47	35	59	33	31	35	28	47	64													37	31	65	40	33	47	48	46	70
75	68	60	53	99	60	34	91	96	104	59	77	61	77	54	69	65	60	80	45	53	40	58	23	31	41	38	57	67													30	30	68	57	42	46	58	48	76
80	67	111	73	92	74	30	82	101	108	80	77	49	68	50	61	59	49	73	40	52	53	56	33	35	36	36	48	71													31	41	72	53	47	52	49	54	73
85	79	94	70	94	71	47	106	106	119	84	62	63	85	63	68	62	58	83	54	54	45	55	31	31	58	35	58	79													32	43	83	63	60	63	52	49	84
90	97	79	66	114	98	40	117	108	118	77	70	49	70	53	76	77	69	113	69	75	54	66	28	55	50	36	62	84													36	37	85	57	50	55	59	58	97
95	95	81	72	115	79	44	121	124	141	93	78	76	76	69	79	78	74	99	69	68	55	48	41	49	41	47	69	79													40	48	79	74	58	63	55	66	102
100	99	81	70	134	99	47	130	130	127	92	93	75	92	86	78	93	64	120	68	84	67	61	38	51	51	41	70	85													53	37	89	61	62	88	69	76	100
105	86	111	80	180	108	54	133	157	136	108	93	75	97	68	85	102	95	121	67	74	45	61	53	40	51	41	67	99													39	47	115	67	75	69	62	61	124
110	90	113	92	158	110	55	146	153	150	133	107	86	113	100	100	109	105	132	89	82	54	63	37	44	53	50	64	105													41	46	105	75	66	85	57	64	130
115	112	118	118	169	125	63	137	161	160	114	123	85	128	99	105	94	100	144	89	85	52	79	41	61	53	52	62	131													53	49	122	63	69	97	64	71	156
120	145	108	108	162	125	70	154	173	178	121	117	82	122	108	101	128	109	147	79	77	69	75	53	51	52	37	78	115													35	51	110	95	75	97	60	64	121
125	125	111	111	183	122	90	177	182	188	135	125	85	115	110	113	119	105	158	75	94	64	77	48	58	60	48	86	125													57	49	109	71	62	103	70	65	144
130	135	143	133	169	134	82	175	202	212	137	128	90	121	92	123	119	121	166	88	105	63	88	46	56	66	67	88	141													51	40	119	79	88	104	65	57	143
135	147	160	110	182	126	77	189	194	199	147	136	94	129	95	118	136	139	170	93	83	67	106	47	63	69	68	98	172													60	43	123	102	88	94	88	86	152
140	139	171	122	193	141	72	197	219	216	150	142	86	117	117	145	144	118	189	100	82	82	108	52	72	75	67	93	190													61	59	137	101	76	89	75	92	148
145	152	157	144	219	147	97	201	200	232	178	140	114	138	101	136	162	126	196	123	100	89	91	56	70	66	79	93	180													72	52	135	114	88	96	88	76	158
150	177	168	150	188	140	77	207	192	233	176	146	118	142	101	135	169	109	182	108	105	85	93	57	63	82	67	104	164													70	42	134	108	90	110	76	103	190
155	180	167	154	199	150	95	187	183	214	175	158	100	137	133	132	140	135	188	116	110	81	104	61	63	88	83	102	173													71	48	162	113	94	125	84	107	190
160	184	189	130	181	140	93	170	175	220	153	195	121	184	135	154	143	125	183	123	105	92	95	59	67	86	70	115	200													66	61	169	120	106	133	92	114	165
165	176	185	175	182	124	111	140	150	225	187	188	117	178	140	152	151	138	186	106	110	90	100	53	69	83	82	123	188													83	66	167	101	122	145	86	120	171
170	168	201	188	167	151	113	124	126	223	163	167	99	188	117	152	153	133	166	121	118	115	122	74	67	92	58	124	164													104	61	214	92	112	161	120	117	165
175	177	175	213	174	145	105	95	115	250	160	189	99	160	115	167	182	174	172	106	129	106	132	54	64	112	62	112	133													87	75	194	89	142	150	116	121	149
180	205	190	191	153	150	117	82	94	236	170	192	104	123	129	179	156	186	149	143	108	127	118	66	70	90	57	94	133													95	62	211	105	117	183	96	128	128
185	168	148	188	163	149	123	72	72	240	148	204	86	138	120	172	149	188	129	131	110	92	120	60	85	80	48	114	119													92	54	188	91	141	173	119	134	116
190	134	156	159	158	117	143	52	57	223	154	184	79	139	132	173	151	177	113	123	121	103	112	51	81	85	54	109	116													102	47	169	81	154	164	141	113	104
195	103	140	154	135	118	131	40	54	180	146	158	66	125	107	200	174	163	99	104	118	103	114	69	90	86	70	119	99													103	54	201	81	163	151	130	100	101
200	89	124	118	76	81	124	21	45	120	126	153	49	124	112	196	156	199	77	88	122	94	104	62	81	94	58	102	107													104	62	173	70	162	152	158	110	55
205	74	98	90	73	47	138	20	23	121	155	142	53	104	104	156	131	199	83	106	105	94	93	60	70	112	67	77	95													91	59	191	45	168	136	137	106	46
210	65	81	67	63	57	128	10	21	86	130	93	40	114	99	208	127	184	72	95	119	73	78	58	77	83	48	60	97													85	52	152	28	182	108	130	72	44
215	51	61	73	53	46	127	9	15	79	121	101	38	102	72	185	163	181	55	92	133	81	88	74	78	82	63	46	66													78	66	141	44	138	100	134	77	46
220	48	48	61	32	43	122	6	11	67	116	77	37	79	60	203	129	148	56	96	120	77	80	72	85	72	55	30	56													69	55	155	28	113	99	102	80	34
225	52	39	43	31	35	123	3	7	60	90	73	26	83	41	219	134	139	45	90	122	77	74	54	99	69	35	25	39													54	43	138	27	87	82	107	74	24
230	36	31	40	34	26	135	0	3	49	64	57	14	69	30	217	113	110	34	60	99	61	71	52	94	62	39	21	41													51	31	103	30	82	59	80	62	23
235	25	42	30	26	17	127	0	1	42	53	59	13	49	17	218	111	114	30	61	94	76	71	59	73	76	31	14	25													61	27	97	12	54	78	61	58	23
240	16	31	26	23	15	133	0	1	27	41	43	13	48	17	224	107	75	12	64	101	64	60	50	61	63	12	9	21													54	28	88	12	51	45	64	54	16
245	11	23	23	25	8	139	0	0	24	24	20	6	27	9	200	117	77	10	51	74	55	49	41	50	46	11	11	12													66	29	67	10	39	43	55	27	6
250	9	25	20	20	12	136	0	0	13	27	24	6	32	7	142	88	65	4	38	56	87	35	36	48	40	7	7	6													59	27	54	11	46	48	39	21	6
255	12	10	14	18	5	149	0	0	7	29	16	3	16	4	113	86	70	5	37	54	66	30	31	33	69	8	7	4													60	29	38	4	30	24	30	22	7
260	3	9	10	5	3	125	0	0	5	18	11	3	16	8	109	66	58	0	29	40	70	31	27	30	72	6	6	5													58	11	28	4	28	25	22	16	6
265	3	2	6	3	5	118	0	0	2	20	5	2	12	4	73	53	40	0	24	48	70	20	24	22	40	5	3	3													44	16	21	3	19	26	22	14	3
270	3	5	3	1	2	115	0	0	2	14	0	2	0	3	73	44	31	0	25	35	52	21	17	22	27	5	5	2													44	6	25	4	12	14	18	6	2
275	0	2	1	0	0	118	0	0	0	7	0	1	5	5	69	39	31	0	12	37	39	14	19	17	33	2	4	1													27	6	9	5	17	10	17	7	3
280	0	2	0	0	0	90	0	0	0	7	0	1	3	1	57	39	23	0	7	34	34	17	8	16	31	1	1	1													19	4	15	1	12	9	18	3	2
285	0	0	0	0	0	86	0	0	0	0	0	0	3	1	38	30	14	0	8	28	17	11	11	14	21	1	1	1													26	4	11	1	11	9	10	4	2
290	0	0	0	0	0	93	0	0	0	0	0	0	0	0	41	24	8	0	3	24	21	10	8	10	18	1	1	1													32	2	10	0	10	10	9	2	1
295	0	0	0	0	0	69	0	0	0	0	0	0	0	0	42	17	2	0	0	24	20	5	13	9	7	1	0	1													13	3	9	0	6	6	7	3	0
[truncated: 10 more columns]
