# Supplementary material for: Glia instruct axon regeneration via a ternary modulation of neuronal calcium channels in Drosophila
Source: Nat Commun. 2023 Oct 14;14:6490. doi: 10.1038/s41467-023-42306-2 (PMC10576831; doi:10.1038/s41467-023-42306-2)
Supplement: Supplementary file 8 — Source Data [file 41467_2023_42306_MOESM8_ESM.zip › Raw Data/SFigure6.xlsx]

## Sheet: S6A
	WT	Repo-Gal4>Irk1WT
Regenerated	17	20
No regeneration	8	14

## Sheet: S6B
WT	Repo-Gal4>Irk1WT
0.2112	-0.3889
-0.0201	0.6799
0.2028	0.5491
-0.0584	1.2456
0.3719	-0.1819
-0.2118	-0.3185
0.1645	0.0263
0	0.2181
0.468	-0.0043
0.2557	-0.0398
0.2701	-0.4115
0.8192	1.024
0.2053	0.4452
0.2847	-0.2093
-0.0227	0.3625
0.0122	-0.5273
-0.079	1.0228
0.0029	0.2904
-0.2465	-0.2431
0.1602	-0.0357
0.5195	-0.1545
0.4113	-0.2337
0.3298	0.4935
0.192	0.3201
0.2836	0.8236
	0.1535
	0.1406
	0.3094
	-0.3932
	0.213
	0.1387
	0.742
	-0.0726
	0.4126

## Sheet: S6C
WT	Repo-Gal4>Irk1WT
0.2112	0.6799
0.2028	0.5491
0.3719	1.2456
0.1645	0.0263
0.468	0.2181
0.2557	1.024
0.2701	0.4452
0.8192	0.3625
0.2053	1.0228
0.2847	0.2904
0.0029	0.4935
0.1602	0.3201
0.5195	0.8236
0.4113	0.1535
0.3298	0.1406
0.192	0.3094
0.2836	0.213
	0.2342
	0.742
	0.4126

## Sheet: S6F1
v107389-WT	v107389-KD
1.21077	0.89608
1.50071	0.968558
1.27792	0.913201
1.05192	1.21503
1.66371	0.843058
1.5198	0.936081
	1.02919
	1.18284
	0.81219
	0.919006
	1.11646

## Sheet: S6F2
BDSC25823-WT	BDSC25823-KD
2.05655	0.806029
1.68702	0.773401
1.7373	1.05768
1.44532	1.08479
1.15247	1.13578
1.31	1.31441
1.64673	0.859502
1.42474	1.18682
1.3208	1.09379
1.40925	1.10578
1.61514	1.00715
1.63491	1.14177
1.37493	1.16668
	1.26777
