# Supplementary material for: Glia instruct axon regeneration via a ternary modulation of neuronal calcium channels in Drosophila
Source: Nat Commun. 2023 Oct 14;14:6490. doi: 10.1038/s41467-023-42306-2 (PMC10576831; doi:10.1038/s41467-023-42306-2)
Supplement: Supplementary file 8 — Source Data [file 41467_2023_42306_MOESM8_ESM.zip › Raw Data/SFigure7.xlsx]

## Sheet: S7B1
WT	ppk-Gal4>Ih RNAiBL51765
0.472653	0.52836
0.0323387	0.45004
0.517819	1.76276
0.805176	0.23498
0.682237	0.05569
0.420477	0.28339
0.759749	0.43098
0.433204	1.0715
0.509067	0.10599
-0.0494911	0.52899
0.785757	-0.0676
0.161734	0.76614
0.399412	0.15191
0.334637	0.61806
-0.124417	0.0267
0.105366	0.8344
0.409501	0.96162
0.0666248	-0.0461
0.384941	0.82052
0.551334	-0.0824
	0.39417
0.377146	0.81104
0.420401	0.04285
	0.00245
	0.72517
0.354364	1.5546
	0.27429
0.238803	0.73501
0.144068	0.84066
	0.49578
	1.34779
0.403181	0.89401
	-0.0806
0.327389	0.03828
0.0859822	0.10486
0.00277882	0.97153
-0.0875736	-0.1782
0.922115	0.5101
	0.19948
0.445591	0.04492
0.067954	0.38763
0.841267
0.389351
0.127662
0.582332
0.524851
0.148254
0.223081
0.726369
0.602402
0.426606
0.135199
-0.0483508
-0.106975
0.746136
-0.160184
0.651434
0.0423222
0.0112692
0.606304
0.674238
0.145871
0.0543364
0.713182
0.489391
-0.131781
-0.5516
-0.00208224
-0.021232
0.702241
-0.258286
0.379047
1.41423
0.186404
0.828175
-0.00357961
0.804737
0.522783
0.406203
0.059555
0.286614
0.249963
0.811484
0.312172
-0.0163929
0.318218
0.706069
0.292894
0.257394
0.67436
0.574048
0.2186
0.333557
-0.176931
-0.240562
0.712455
0.407101
0.0767793
0.409244

## Sheet: S7B2
	WT	ppk-Gal4>Ih RNAiBL51765
Regeneration	68	18
No regeneration	26	4

## Sheet: S7D1
WT	repo-Gal4>Ih RNAiBL51765	repo-Gal4>Ih RNAiBL58089
0.472653	0.395739	0.160169
0.0323387	-0.0907095	0.234006
0.517819	-0.155962	-0.450797
0.805176	0.0264468	1.3361
0.682237	0.337397	0.744741
0.420477	0.23062	0.0665868
0.759749	1.10773	0.290549
0.433204	0.442402	-0.0398304
0.509067	0.876006	0.229328
-0.0494911	-0.182472	0.126435
0.785757	0.0426201	0.359417
0.161734	-0.0173524	0.607324
0.399412	0.858231	0.306789
0.334637	0.420853	1.62323
-0.124417	0.144808	-0.36261
0.105366	0.245261	-0.305616
0.409501	0.112673	1.44154
0.0666248	0.250804	0.504562
0.384941	0.0472924	-0.0506855
0.551334	1.70829	0.402342
		1.00973
0.377146		0.152086
0.420401
0.354364
0.238803
0.144068
0.403181
0.327389
0.0859822
0.00277882
-0.0875736
0.922115
0.445591
0.067954
0.841267
0.389351
0.127662
0.582332
0.524851
0.148254
0.223081
0.726369
0.602402
0.426606
0.135199
-0.0483508
-0.106975
0.746136
-0.160184
0.651434
0.0423222
0.0112692
0.606304
0.674238
0.145871
0.0543364
0.713182
0.489391
-0.131781
-0.5516
-0.00208224
-0.021232
0.702241
-0.258286
0.379047
1.41423
0.186404
0.828175
-0.00357961
0.804737
0.522783
0.406203
0.059555
0.286614
0.249963
0.811484
0.312172
-0.0163929
0.318218
0.706069
0.292894
0.257394
0.67436
0.574048
0.2186
0.333557
-0.176931
-0.240562
0.712455
0.407101
0.0767793
0.409244

## Sheet: S7D2
	WT	repo-Gal4>Ih RNAiBL51765	repo-Gal4>Ih RNAiBL58089
Regeneration	68	13	16
No regeneration	26	7	6

## Sheet: S7F1
WT	repo-Gal4>AdoR RNAiv1385	repo-Gal4>AdoR RNAiBL56866
0.472653	0.172691	0.0463956
0.0323387	0.2526	0.398324
0.517819	0.706085	0.0541528
0.805176	-0.124365	0.26423
0.682237	-0.0279389	0.178927
0.420477	0.214133	0.229773
0.759749	0.353788	1.86989
0.433204	0.618826	1.09569
0.509067	1.38761	0.32709
-0.0494911	0.73921	1.81231
0.785757	0.910206	0.23938
0.161734	0.626912	1.4541
0.399412	0.950743	0.247854
0.334637	0.0253941	0.929399
-0.124417	0.629485	2.01267
0.105366	0.702096	0.992735
0.409501	1.41781	-0.0645942
0.0666248	0.480795	-0.0514601
0.384941	0.473316	0.652178
0.551334	0.143135	1.01922
	0.159945	0.934574
0.377146	0.583743
0.420401	1.13814
	0.696757
	0.617219
0.354364	1.19642
	0.547359
0.238803
0.144068
0.403181
0.327389
0.0859822
0.00277882
-0.0875736
0.922115
0.445591
0.067954
0.841267
0.389351
0.127662
0.582332
0.524851
0.148254
0.223081
0.726369
0.602402
0.426606
0.135199
-0.0483508
-0.106975
0.746136
-0.160184
0.651434
0.0423222
0.0112692
0.606304
0.674238
0.145871
0.0543364
0.713182
0.489391
-0.131781
-0.5516
-0.00208224
-0.021232
0.702241
-0.258286
0.379047
1.41423
0.186404
0.828175
-0.00357961
0.804737
0.522783
0.406203
0.059555
0.286614
0.249963
0.811484
0.312172
-0.0163929
0.318218
0.706069
0.292894
0.257394
0.67436
0.574048
0.2186
0.333557
-0.176931
-0.240562
0.712455
0.407101
0.0767793
0.409244

## Sheet: S7F2
	WT	repo-Gal4>AdoR RNAiv1385	repo-Gal4>AdoR RNAiBL56866
Regeneration	68	23	18
No regeneration	26	4	3
