# Supplementary material for: Glia instruct axon regeneration via a ternary modulation of neuronal calcium channels in Drosophila
Source: Nat Commun. 2023 Oct 14;14:6490. doi: 10.1038/s41467-023-42306-2 (PMC10576831; doi:10.1038/s41467-023-42306-2)
Supplement: Supplementary file 8 — Source Data [file 41467_2023_42306_MOESM8_ESM.zip › Raw Data/SFigure8.xlsx]

## Sheet: S8B1
	24 h AI
ROI 1	19084.2	9532.82	11516.9	11097.8	14524.1	31549.7	24091.7	31060.3	39749.8	10917.3	21925.3	23268.2	17616.8	16047.6	12148.6	14938
ROI 2	21420.5	24036.6	14088.4	24636	18258	42071.9	30984.1	49115.5	19320.4	15554.3	22759.8	32620.7	20404.1	22604.1	12857	21972
ROI 3	19366	20090.9	13316.3	21956.8	19290.7	22948.9	32605.5	36310.7	25730	16868.6	23178.4	21781.2	20836.7	25164.8	15110.2	22511.7
ROI 4	20714.3	29443.5	10049.6	19749.4	6250.49	21390.1	33116.5	23727.8	16276.4	25243.7	22038.7	26442.7	33801.8	26317.2	14330.8	23523.3

## Sheet: S8B2
	24 h AI
ROI 1	1	1	1	1	1	1	1	1	1	1	1	1	1	1	1	1
ROI 2	1.12242	2.52146	1.22329	2.2199	1.25709	1.33351	1.28609	1.58129	0.48605	1.42473	1.03806	1.40194	1.15822	1.40857	1.05831	1.47088
ROI 3	1.01477	2.10755	1.15624	1.97849	1.32818	0.727388	1.35339	1.16904	0.6473	1.54512	1.05716	0.936093	1.18278	1.56814	1.24378	1.50701
ROI 4	1.08542	3.08864	0.872603	1.77958	0.430354	0.67798	1.3746	0.763925	0.409472	2.31226	1.00518	1.13643	1.91872	1.63995	1.17962	1.57473

## Sheet: S8C1
	Uninjured						24 h AI
ROI 1	996.176	1209.64	615.751	997.239	703.822		610.245	1982.22	606.69	719.201	1923.18	968.001
ROI 2	766.722	1006.54	947.727	638.16	1123.18		686.987	1725.83	647.885	1198.2	1735.35	821.302
ROI 3	812.109	418.038	478.327	552.361	726.854		488.031	1786.49	782.956	1858.71	1886.38	667.664
ROI 4	841.113	252.406	468.289	621.438	967.027		605.047	928.584	583.675	264.928	855.817	408.035

## Sheet: S8C2
	Uninjured						24 h AI
ROI 1	1	1	1	1	1		1	1	1	1	1	1
ROI 2	0.769665	0.832103	1.53914	0.639927	1.59584		1.12576	0.870653	1.0679	1.66602	0.902333	0.848452
ROI 3	0.815226	0.34559	0.776819	0.55389	1.03272		0.79973	0.901258	1.29054	2.58442	0.980863	0.689735
ROI 4	0.844342	0.208663	0.760517	0.623159	1.37397		0.991482	0.468457	0.962065	0.368364	0.445	0.421523

## Sheet: S8D1
	Uninjured							24 h AI
ROI 1	406.071	312.139	501.393	363.641	293.29	427.219	298.692	791.505	294.631	701.33	337.388	334.607	375.579	740.468
ROI 2	258.796	237.689	266.144	298.087	282.708	513.961	281.665	270.29	286.504	576.299	369.327	373.044	331.233	484.109
ROI 3	307.302	213.701	300.406	249.859	230.522	393.443	144.708	427.435	93.591	445.267	151.002	346.109	396.681	552.542
ROI 4	227.94	170.044	225.511	269.233	147.647	365.545	147.867	249.828	98.578		68.468	316.335	298.67	473.401

## Sheet: S8D2
	Uninjured							24 h AI
ROI 1	1	1	1	1	1	1	1	1	1	1	1	1	1	1
ROI 2	0.637317	0.761484	0.530809	0.819729	0.96392	1.20304	0.942995	0.341489	0.972416	0.821723	1.09467	1.11487	0.881926	0.653788
ROI 3	0.756769	0.684634	0.599143	0.687103	0.785987	0.92094	0.484472	0.540028	0.317655	0.634889	0.447562	1.03437	1.05619	0.746206
ROI 4	0.56133	0.54477	0.449769	0.740381	0.503416	0.855638	0.495048	0.315637	0.334581		0.202935	0.945393	0.795226	0.639327
